# Supplementary material for: Dietary folate intake and all-cause mortality and cardiovascular mortality in American adults with non-alcoholic fatty liver disease: Data from NHANES 2003 to 2018
Source: PLoS One. 2024 Nov 21;19(11):e0314148. doi: 10.1371/journal.pone.0314148 (PMC11581259; doi:10.1371/journal.pone.0314148)
Supplement: S1 Raw data — (XLSX) [file pone.0314148.s002.xlsx]

## Sheet: rawdata(1)
ID	gender	race	edu	incom	wtint2yr	wtmec2yr	yesuanava	toltalenergyava	bmi	hdl	ldl	alt	ast	gysz	hbp	cvdbs	cancer	activity	dietarysupplements	diabetes	smokingstatus	zdgc	xzyc	mortstat	cvdmort	permth_int	permth_exm	yesuanavaq4	agec	incomc	weight	bmic	Castelli_II	methotrexate	metformin	average_sugar_intake	sugar_intake_evaluation	bmi_new	Castelli_II_evaluation
1	1	3	2	1.92	59114.5	65554.8	289	1549.5	29.54	30	72	21	20	228	1	1	2	0	1	2	1	152	1	1	0	112	111	1	2	1	8194.35	1	2.4	0	0	72.35	1	1	0
2	2	3	3	4.48	78406.8	85590.4	101.5	705	26.89	62	100	26	26	139	1	0	2	0	1	2	1	193	0	0	0	200	200	0	1	2	10698.8	1	1.6129	0	0	37.16	0	1	0
3	1	1	1	1.17	2251.57	2519.95	194	1145.5	31.45	28	125	70	61	220	1	0	2	0	2	2	1	201	1	0	0	190	189	0	2	1	314.993	2	4.46429	0	0	74.545	1	2	1
4	1	3	3	5	87786.1	91954.9	360	1561.5	27.61	47	91	81	50	85	1	0	2	1	1	2	0	158	0	0	0	184	182	2	1	2	11494.4	1	1.93617	0	0	79.145	1	1	0
5	2	3	1	1.07	45002.9	47705.7	384	1612	29	32	123	25	24	321	1	0	2	1	2	2	1	228	1	0	0	203	203	2	1	1	5963.21	1	3.84375	0	0	88.86	1	1	1
6	1	3	2	2.89	64789.3	67289.2	595	4439.5	27.49	29	94	53	25	139	2	0	2	1	2	2	0	152	1	0	0	189	188	3	0	1	8411.15	1	3.24138	0	0	319.25	1	1	1
7	2	1	1	1.7313	4547.04	4702.4	180	1401.5	39.21	59	141	19	17	127	2	0	2	0	2	2	1	228	1	1	0	74	73	0	2	1	587.8	2	2.38983	0	0	106.275	1	3	0
8	2	1	2	1.11	4289.96	4309.96	270	2231.5	33.37	49	136	51	51	151	1	0	2	1	1	2	0	219	1	0	0	192	191	1	2	1	538.745	2	2.77551	0	0	75.05	1	2	0
9	2	3	3	4.3	18937.3	23296.7	698	1553	30.33	54	112	20	29	76	1	1	2	1	1	1	0	184	0	1	0	20	19	3	2	2	2912.09	2	2.07407	0	0	65.75	1	2	0
10	1	4	3	2.87	24958.5	26117.5	287	2338	35.61	44	169.39	32	23	742	2	0	2	1	2	1	2	426	1	0	0	189	188	1	1	1	3264.69	2	3.84977	0	0	115.51	1	3	1
11	2	1	3	1.64	13624.3	13800.5	421.5	3238	33.17	34	67	28	29	273	1	0	2	0	2	2	0	160	1	0	0	194	193	2	1	1	1725.06	2	1.97059	0	0	231.805	1	2	0
12	1	3	3	5	50864.4	56405.9	475	3195	50.25	82	107	36	36	48	1	0	2	1	1	2	1	202	1	1	0	90	89	3	2	2	7050.74	2	1.30488	0	0	48.165	0	4	0
13	2	4	1	0.64	44951.9	48175.8	263.5	2841.5	39.72	48	81	16	21	77	2	0	2	0	2	2	2	147	0	0	0	202	201	1	0	0	6021.98	2	1.6875	0	0	255.02	1	3	0
14	2	1	3	5	19220.7	19464.7	367	2043	35.23	44	72	19	21	190	2	0	2	1	1	1	0	159	1	0	0	184	182	2	1	2	2433.09	2	1.63636	0	1	110.245	1	3	0
15	2	1	1	1.03	27141.2	27385.7	269	2352	30.24	43	136	81	58	145	2	0	2	1	2	2	0	210	1	0	0	198	196	1	1	1	3423.21	2	3.16279	0	0	186.31	1	2	1
16	1	3	3	3.8893	104202	107388	491	2108	35.14	41	59	28	26	53	2	0	2	1	2	2	1	113	0	0	0	195	195	3	1	2	13423.5	2	1.43902	0	0	92.84	1	3	0
17	2	1	1	0.3	4547.04	4571.81	256.5	1654.5	25.11	64	217	33	28	187	2	0	2	1	1	1	2	321	1	1	0	131	130	1	2	0	571.476	1	3.39062	0	1	125.005	1	1	1
18	1	3	3	1.29	52265.6	51894.6	302.5	1861	33.05	27	96.55	18	27	398	1	0	2	0	2	2	0	182	1	0	0	193	192	1	0	1	6486.83	2	3.57593	0	0	221.72	1	2	1
19	1	4	1	0.37	5499.4	5601.64	147	1507	43.6	37	142	26	22	243	2	0	2	1	2	2	0	234	1	0	0	189	189	0	0	0	700.205	2	3.83784	0	0	74.915	1	4	1
20	2	1	1	1.41	34890.5	38344.3	228	1143.5	27.7	48	166	42	29	75	2	0	2	0	1	2	0	232	1	0	0	194	194	0	0	1	4793.03	1	3.45833	0	0	74.46	1	1	1
21	2	1	1	0.04	4316.8	4450.49	259	1637.5	38.7	41	45	45	32	53	2	0	2	1	2	2	0	98	0	0	0	186	185	1	0	0	556.311	2	1.09756	0	0	125.245	1	3	0
22	2	1	2	0	40121.3	41483.4	431.5	2373.5	34.47	39	100	69	47	158	2	0	2	0	2	2	1	174	1	0	0	188	188	2	0	0	5185.43	2	2.5641	0	0	104.865	1	2	0
23	1	3	3	3.3	7748.15	8789.22	334	1334.5	31.79	36	66	22	24	76	2	1	2	0	1	1	0	119	1	1	0	55	54	1	2	2	1098.65	2	1.83333	0	0	72.99	1	2	0
24	1	3	1	0	36122.8	39266.9	261	1681	35.87	26	165.35	33	28	2243	2	0	2	0	2	1	2	325	1	0	0	184	183	1	1	0	4908.37	2	6.35962	0	0	176.23	1	3	1
25	1	3	2	5	89677.9	99243.5	828.5	5066.5	37.24	35	128	45	36	107	1	0	2	1	1	2	1	185	1	0	0	190	190	3	0	2	12405.4	2	3.65714	0	0	356.72	1	3	1
26	2	1	1	0.65	4741.92	4747.98	173	1196.5	31.89	59	72	20	16	50	2	0	2	0	2	2	0	143	0	0	0	197	196	0	0	0	593.497	2	1.22034	0	0	49.335	0	2	0
27	1	3	2	5	50864.4	53127.5	343	2343	28.7	42	98	19	13	200	1	0	2	1	2	2	1	184	1	0	0	196	195	2	2	2	6640.93	1	2.33333	0	0	141.38	1	1	0
28	1	1	3	1.44	25846.4	27509.8	703	2533	35.53	36	147	31	26	131	2	0	2	0	1	2	2	212	1	0	0	194	194	3	0	1	3438.72	2	4.08333	0	0	83.405	1	3	1
29	2	3	2	3.32	55807.6	58381.8	273.5	1702.5	35.13	33	95	17	17	203	1	0	2	1	1	2	1	171	1	1	0	92	92	1	2	2	7297.72	2	2.87879	0	0	75.435	1	3	0
30	1	3	3	1.15	28015.9	29388.8	780.5	2894.5	27.97	30	126	70	24	308	2	0	2	0	2	2	2	225	1	0	0	186	185	3	1	1	3673.61	1	4.2	0	0	149.495	1	1	1
31	2	2	1	0.8	20010.6	22752.9	420.5	1477	31.78	51	78	22	25	180	1	0	2	0	1	2	1	171	1	0	0	186	186	2	2	0	2844.11	2	1.52941	0	0	105.245	1	2	0
32	2	4	3	2.87	18037.1	19851.7	263.5	1584	41.02	67	111	14	20	52	1	1	2	0	1	1	0	190	0	1	1	74	74	1	2	1	2481.46	2	1.65672	0	0	128.575	1	4	0
33	2	3	3	5	67706.7	68985	346	1469.5	28.83	62	69	23	23	265	1	0	2	0	1	2	1	190	1	0	0	200	199	2	1	2	8623.12	1	1.1129	0	0	43.265	0	1	0
34	1	5	3	2.1685	29885.9	29774.4	243.5	1345	21.77	84	106	24	28	106	1	1	2	0	2	1	0	214	1	1	1	37	37	0	2	1	3721.8	0	1.2619	0	0	57.64	1	0	0
35	2	3	1	2.58	18937.3	23572.4	155.5	1205	30.12	43	80	18	23	351	1	1	2	1	1	2	1	199	1	1	1	28	28	0	2	1	2946.55	2	1.86047	0	0	47.07	0	2	0
36	2	5	3	2.8	54802.5	57330.4	340.5	1667.5	37.3	54	113	32	28	89	1	1	2	1	2	1	0	188	0	0	0	203	203	1	2	1	7166.3	2	2.09259	0	0	63.245	1	3	0
37	1	3	2	1.11	40647.1	43673.9	645.5	2634.5	25.17	46	162.81	35	26	512	2	0	2	0	1	1	0	285	1	1	0	179	178	3	1	1	5459.23	1	3.53935	0	0	136.23	1	1	1
38	2	1	1	0.94	4324.9	4348.46	238.5	1114.5	31.96	62	102	24	26	69	1	0	2	0	2	2	0	179	0	1	0	127	126	0	2	0	543.557	2	1.64516	0	0	55.79	1	2	0
39	1	3	3	1.46	23912.7	24396.9	826.5	3392.5	36.23	34	96	41	29	104	2	0	2	1	1	2	0	153	1	0	0	182	181	3	0	1	3049.61	2	2.82353	0	0	205.81	1	3	0
40	1	3	1	2.18	104708	112659	439	1620.5	30.84	49	142	42	25	108	1	0	2	0	2	2	2	215	1	0	0	196	196	2	1	1	14082.4	2	2.89796	0	0	89.165	1	2	0
41	2	3	3	4.51	47031.4	52851.1	84	1735	35.4	40	164	21	18	174	1	1	2	0	1	2	0	243	1	1	1	48	47	0	2	2	6606.39	2	4.1	0	0	185.76	1	3	1
42	1	1	1	5	31484.5	33510.7	327	2524.5	33.27	32	79	29	28	142	2	0	2	1	2	2	2	144	1	1	0	55	54	1	0	2	4188.83	2	2.46875	0	0	113.33	1	2	0
43	2	3	3	1.93	64859.4	67851.2	608	2582	32.84	47	172	39	35	123	1	0	2	0	1	2	0	247	1	0	0	193	192	3	2	1	8481.39	2	3.65957	0	0	84.02	1	2	1
44	1	1	3	3.34	5388.81	5912.11	398	1756.5	33.42	50	134	27	25	95	1	0	2	1	2	1	2	207	1	0	0	184	183	2	2	2	739.014	2	2.68	0	1	42.185	0	2	0
45	1	4	3	2.2373	5445.74	5973.47	448	2959.5	44.32	35	155	56	45	145	1	0	2	1	2	2	0	222	1	1	1	115	114	2	0	1	746.683	2	4.42857	0	0	209.485	1	4	1
46	2	3	1	2.29	48472.4	54416.6	269	1885.5	35.88	65	125	17	21	59	1	1	2	0	2	2	1	203	1	0	0	193	193	1	2	1	6802.07	2	1.92308	0	0	94.735	1	3	0
47	2	1	1	3.17	3878.99	3964.02	316.5	1349	47.24	23	115	91	82	271	2	0	2	0	2	2	0	199	1	0	0	202	202	1	0	2	495.503	2	5	0	0	67.4	1	4	1
48	2	3	2	1.98	69461.6	71536.7	274.5	2381	42.05	30	117	23	21	176	2	0	2	1	2	2	0	188	1	0	0	195	195	1	0	1	8942.08	2	3.9	0	0	163.105	1	4	1
49	1	4	1	0.96	11962.4	12054.7	198.5	932	37.45	52	175	21	24	213	1	1	2	1	2	1	0	272	1	1	1	143	143	0	2	0	1506.84	2	3.36538	0	1	20.635	0	3	1
50	2	1	1	1.6758	18526	18692.9	347	2004	33.11	52	122	23	20	134	2	0	2	0	2	1	0	205	1	0	0	184	183	2	1	1	2336.61	2	2.34615	0	1	123.915	1	2	0
51	2	1	1	0	6805.16	6954.35	676	2845	46.86	40	87	25	22	121	2	0	2	1	2	2	0	156	0	0	0	195	195	3	0	0	869.293	2	2.175	0	0	319.15	1	4	0
52	2	1	3	2.76	4727.69	5032.11	612	2660.5	23.54	63	129	32	31	257	1	0	2	1	1	1	0	249	1	0	0	191	191	3	2	1	629.013	0	2.04762	0	0	115.16	1	0	0
53	1	3	1	3.3	114744	114907	816	1628	30.94	41	152	43	34	262	1	0	1	1	1	2	1	249	1	1	0	172	171	3	1	2	14363.3	2	3.70732	0	0	124.8	1	2	1
54	1	1	1	1.98	2349.05	2403.52	304	1687.5	29.44	27	74	20	21	332	1	0	2	0	1	1	1	172	1	1	1	180	179	1	2	1	300.44	1	2.74074	0	0	60.095	1	1	0
55	1	3	3	4.8	104202	104349	288	1549	37.42	40	139	27	28	112	1	0	2	1	1	2	0	206	1	0	0	203	202	1	1	2	13043.6	2	3.475	0	0	122.935	1	3	1
56	1	3	1	1.07	17818.8	19425	327.5	1834	34.53	39	78	20	21	208	2	0	2	0	1	2	0	162	1	0	0	184	183	1	2	1	2428.13	2	2	0	0	77.715	1	2	0
57	2	1	1	1.07	4727.69	4753.44	329.5	2230	26.21	50	130	48	32	179	2	0	2	0	2	1	0	219	1	0	0	191	190	1	2	1	594.18	1	2.6	0	0	116.18	1	1	0
58	2	1	1	1.8329	3358.12	3386.97	509	1724	28.82	46	101	16	20	297	1	0	2	1	2	2	0	212	1	0	0	195	195	3	2	1	423.371	1	2.19565	0	0	79.845	1	1	0
59	2	1	2	5	5524.43	5617.96	199	824	22.93	61	101	22	22	122	2	0	2	0	1	2	1	190	0	0	0	196	195	0	2	2	702.245	0	1.65574	0	0	48.03	0	0	0
60	1	3	3	1.92	50864.4	56405.9	627	2973.5	35.64	51	124	61	68	102	1	1	1	0	1	1	0	198	0	1	0	102	101	3	2	1	7050.74	2	2.43137	0	0	86.69	1	3	0
61	2	4	2	1.68	31640.6	32561.8	340.5	2100	39.52	44	151	17	16	67	2	0	2	1	2	2	0	211	1	0	0	182	181	1	0	1	4070.22	2	3.43182	0	0	183.215	1	3	1
62	2	3	2	3.97	82408.7	87166.7	565	2345.5	37.48	61	84	39	26	54	1	0	2	1	1	2	0	158	0	0	0	185	184	3	0	2	10895.8	2	1.37705	0	0	60.465	1	3	0
63	1	5	2	2.8	49948.4	50573.7	537	2405.5	37.17	46	47	23	21	130	1	1	2	0	1	1	0	123	0	0	0	203	203	3	2	1	6321.71	2	1.02174	0	0	158.675	1	3	0
64	2	1	3	2.7866	28211.4	29169.2	388.5	1877.5	44.6	41	128	40	27	179	2	0	2	1	1	2	2	207	1	0	0	184	183	2	0	1	3646.15	2	3.12195	0	0	66.455	1	4	1
65	1	3	3	1.49	16671.1	18402.4	315	927.5	26.07	43	174	23	29	171	1	1	2	1	1	2	1	255	1	1	0	15	13	1	2	1	2300.3	1	4.04651	0	0	33.02	0	1	1
66	2	3	1	1.2	45002.9	47705.7	232	699	29.02	44	162	22	21	163	2	1	1	1	2	1	1	242	1	1	1	63	63	0	1	1	5963.21	1	3.68182	0	0	21.97	0	1	1
67	2	1	1	3.84	3056.96	3073.61	464	1810	31.21	42	111	26	23	314	1	0	2	1	2	2	0	225	1	0	0	186	186	2	2	2	384.202	2	2.64286	0	0	93.76	1	2	0
68	1	4	1	2.6	14581.2	16133.7	431	2593.5	31.81	42	99	21	19	153	1	0	2	1	1	1	1	178	1	1	0	67	67	2	2	1	2016.71	2	2.35714	0	1	112.965	1	2	0
69	2	4	3	2.67	28232.1	29102.1	451	2469.5	39.98	69	123	17	23	118	1	0	2	1	1	1	0	220	1	0	0	183	182	2	1	1	3637.76	2	1.78261	0	0	109.195	1	3	0
70	2	1	2	1.82	4289.96	4580.47	404.5	1997.5	30.76	65	89	35	29	89	1	0	2	0	1	2	0	175	0	0	0	191	190	2	2	1	572.558	2	1.36923	0	0	115.435	1	2	0
71	1	3	2	1.76	90803.2	92784.2	267	3177.5	54.38	41	117	69	45	84	2	0	2	1	1	2	2	178	0	0	0	193	192	1	0	1	11598	2	2.85366	0	0	288.615	1	4	0
72	2	4	3	0.69	26100.5	27204.2	355	2724.5	46.04	45	130	14	18	87	2	0	2	1	2	2	0	194	1	0	0	187	186	2	0	0	3400.52	2	2.88889	0	0	247.035	1	4	0
73	1	3	1	1.52	36125	39328.9	217.5	1494.5	25.91	72	127	28	19	107	1	0	2	1	1	2	1	222	1	0	0	188	187	0	2	1	4916.11	1	1.76389	0	0	31.19	0	1	0
74	1	3	3	2.69	58642.1	60904.8	693.5	3838	26.96	29	133.07	34	20	595	2	0	2	1	2	2	2	219	1	0	0	187	186	3	0	1	7613.09	1	4.58862	0	0	132.75	1	1	1
75	2	1	1	1.98	2840.89	2937.96	383.5	2184.5	34.27	45	114	30	24	97	1	0	2	1	1	2	0	180	0	0	0	181	180	2	2	1	367.245	2	2.53333	0	0	124.4	1	2	0
76	2	3	2	3.3	65614.9	68641.5	462	2046	27.16	64	112	18	20	106	1	0	1	1	1	1	2	198	0	0	0	193	192	2	2	2	8580.19	1	1.75	0	1	84.065	1	1	0
77	2	3	1	1.24	33763.9	38390.9	300.5	938.5	39.24	52	72	18	20	82	1	0	2	1	1	1	0	143	0	0	0	203	202	1	2	1	4798.86	2	1.38462	0	0	56.325	1	3	0
78	1	1	3	1.44	16886.2	17139.9	382.5	1701	27.98	47	149	28	34	270	2	0	2	1	1	2	0	257	1	0	0	197	196	2	1	1	2142.49	1	3.17021	0	0	93.05	1	1	1
79	1	3	2	3.92	46417.1	51457.6	364.5	2722	33.21	52	108	51	39	123	1	0	2	1	1	2	1	188	0	0	0	183	182	2	2	2	6432.2	2	2.07692	0	0	154.07	1	2	0
80	2	1	1	1.52	19898.1	20155.5	340.5	1129.5	38.17	79	79	19	25	78	2	0	2	0	2	2	0	176	0	0	0	186	185	1	1	1	2519.43	2	1	0	0	117.34	1	3	0
81	2	3	3	1.36	18412.2	22650.7	294	1131	30.33	70	97	24	37	98	2	1	1	0	1	1	0	189	0	1	0	69	68	1	2	1	2831.34	2	1.38571	0	0	65.845	1	2	0
82	2	4	3	5	22844.8	23850.2	303.5	1921.5	36.31	36	101	19	18	60	2	0	2	1	1	2	0	151	1	1	0	165	163	1	1	2	2981.27	2	2.80556	0	0	121.67	1	3	0
83	2	3	3	1.2	84592	84653.8	263	1743	35.23	56	96	32	22	67	2	0	2	1	2	2	0	169	0	0	0	203	203	1	0	1	10581.7	2	1.71429	0	0	65.455	1	3	0
84	1	3	1	0.51	39452.5	39291.5	253.5	1977	21.49	66	154	65	33	175	2	0	2	0	2	2	0	259	1	0	0	183	182	1	1	0	4911.44	0	2.33333	0	0	191.685	1	0	0
85	2	3	1	0.86	37223.6	42282.8	91	1273	27.8	54	90	15	19	81	1	1	1	0	1	2	1	163	0	1	0	181	180	0	2	0	5285.35	1	1.66667	0	0	60.11	1	1	0
86	2	1	1	0.75	4547.04	4702.4	141.5	1113.5	31.1	65	65	59	80	110	1	0	2	0	1	1	2	154	0	1	1	159	159	0	2	0	587.8	2	1	0	1	61.88	1	2	0
87	1	4	2	2.06	26397.2	27274	351	2258.5	33.61	41	159.12	32	25	543	2	0	2	0	1	1	2	328	1	0	0	191	190	2	1	1	3409.25	2	3.88098	0	1	59.73	1	2	1
88	2	4	1	0.37	34998.5	36208.3	429	2176.5	49.34	54	65	23	22	325	1	0	1	1	2	1	0	193	1	1	0	93	92	2	0	0	4526.03	2	1.2037	0	1	140.285	1	4	0
89	2	3	3	3.9	48309.6	54233.8	398.5	2367	29.07	58	67	13	16	184	1	0	2	0	1	2	2	165	1	1	0	24	24	2	2	2	6779.22	1	1.15517	0	0	133.545	1	1	0
90	2	3	3	5	95626.1	102723	573	2105	54.1	45	117	28	24	100	1	0	2	1	2	2	0	184	0	0	0	196	195	3	1	2	12840.3	2	2.6	0	0	81.955	1	4	0
91	1	1	2	1.52	32827	34939.6	807	3712	34.91	22	183	44	23	201	2	0	2	0	2	2	1	248	1	0	0	186	185	3	0	1	4367.45	2	8.31818	0	0	313.24	1	2	1
92	1	3	2	1.25	40647.1	42639.1	134	1600.5	35.1	48	125	102	69	94	1	0	2	0	2	1	2	194	0	0	0	189	189	0	1	1	5329.89	2	2.60417	0	1	142.145	1	3	0
93	1	2	1	0	32495.2	35902.8	633.5	1697.5	24.56	38	211	23	26	314	2	0	2	1	2	1	0	321	1	0	0	185	184	3	0	0	4487.85	0	5.55263	0	0	120.55	1	0	1
94	1	1	1	1.41	25669.2	27693.8	744	2449	29.66	32	131	75	41	201	2	0	2	1	1	2	1	206	1	0	0	188	188	3	1	1	3461.73	1	4.09375	0	0	185.09	1	1	1
95	1	3	3	0.57	30099	30475.8	310.5	1391.5	45.16	45	72	33	28	131	2	0	2	1	1	2	1	146	0	0	0	193	193	1	2	0	3809.48	2	1.6	0	0	62.355	1	4	0
96	2	4	1	0.8	27010.1	29163.3	293.5	1439	38.04	59	125	53	33	180	2	0	2	0	1	2	2	227	1	0	0	191	191	1	0	0	3645.41	2	2.11864	0	0	87.13	1	3	0
97	2	1	1	5	4289.96	4326.81	305.5	1836	27.93	49	110	20	20	207	1	0	1	0	1	1	0	204	1	1	0	99	99	1	2	2	540.852	1	2.2449	0	1	113.22	1	1	0
98	1	3	3	1.09	38439	38868.4	261	1337.5	35.65	39	119	23	22	184	1	1	2	0	2	2	1	199	1	1	0	142	141	1	2	1	4858.55	2	3.05128	0	0	51.15	1	3	1
99	1	3	1	2.23	28872.8	30476.9	409	2222	18.25	40	71	22	25	122	2	1	1	0	2	2	2	138	0	1	1	39	39	2	2	1	3809.61	0	1.775	0	0	257.165	1	0	0
100	1	3	1	1.23	59114.5	59854.5	230.5	1963.5	38.48	41	99	31	28	119	1	1	2	1	1	1	1	166	0	1	0	129	129	0	2	1	7481.81	2	2.41463	0	0	37.12	0	3	0
101	2	1	1	0	4087.19	4350.36	86	479.5	34.73	38	106	27	27	227	1	0	2	0	2	2	0	193	1	0	0	195	195	0	2	0	543.795	2	2.78947	0	0	14.295	0	2	0
102	2	3	3	1.21	49526.7	52386.3	257	2261	40.85	27	129	11	15	315	2	0	2	0	2	2	1	224	1	0	0	184	183	1	0	1	6548.28	2	4.77778	0	0	237.3	1	4	1
103	1	3	3	1.64	50864.4	60945.8	412.5	2046	30.46	42	97	49	46	156	1	0	1	1	1	1	2	174	1	1	0	162	161	2	2	1	7618.23	2	2.30952	0	0	168.72	1	2	0
104	2	3	2	2.06	82408.7	89282	303	1336.5	42.24	36	113	22	24	270	2	1	2	0	2	2	2	209	1	0	0	192	191	1	0	1	11160.3	2	3.13889	0	0	102.705	1	4	1
105	2	4	1	0.53	6877.08	6987.57	339	2046	35.03	50	105	18	22	59	2	0	2	1	2	2	0	170	0	0	0	203	202	1	0	0	873.447	2	2.1	0	0	193.61	1	3	0
106	1	1	1	1.39	26309.9	27894.7	379	2168	29.69	47	110	55	27	128	2	0	2	0	2	2	0	186	0	0	0	193	193	2	0	1	3486.83	1	2.34043	0	0	118.025	1	1	0
107	2	1	2	1.81	3902.56	4166.84	317	1407	38.39	39	119	28	38	145	1	0	2	0	1	1	1	191	1	1	0	66	66	1	2	1	520.855	2	3.05128	0	1	46.475	0	3	1
108	2	1	1	2.11	4547.04	4554	420.5	2346.5	42.81	43	73	10	19	192	1	1	2	1	2	1	0	158	1	0	0	187	186	2	2	1	569.25	2	1.69767	0	0	129.34	1	4	0
109	1	3	3	3.2	27114.1	28736.9	363	1718	36.08	49	87	20	24	353	1	0	1	0	1	2	0	211	1	0	0	187	186	2	2	2	3592.11	2	1.77551	0	0	93.27	1	3	0
110	1	3	2	5	47864.6	52201	350.5	2035.5	25.88	42	108	19	22	115	1	1	1	1	1	2	1	175	0	0	0	194	193	2	2	2	6525.12	1	2.57143	0	0	157.78	1	1	0
111	1	3	1	3.47	32966.3	35905.1	157	1328.5	29.85	48	86	26	28	124	1	0	2	1	1	2	1	160	0	1	1	26	25	0	2	2	4488.14	1	1.79167	0	0	52.72	1	1	0
112	1	5	1	1.59	53972.4	59632.1	359.5	1195	17.97	76	76	67	40	285	2	0	2	0	1	2	2	212	1	1	0	96	96	2	0	1	7454.01	0	1	0	0	30.405	0	0	0
113	1	4	1	4.22	22420.2	26199.7	346	2058.5	30.04	56	82	29	21	106	1	0	2	1	1	2	1	162	0	1	0	187	186	2	1	2	3274.96	2	1.46429	0	0	129.705	1	2	0
114	1	3	2	2.79	36799.9	38668.4	239.5	1366	25.52	50	110	21	22	186	2	0	2	1	2	1	2	201	1	0	0	198	198	0	0	1	4833.55	1	2.2	0	0	45.5	0	1	0
115	2	1	1	3.71	23324.8	23485	184	1899	27.28	26	158.55	63	47	1373	2	0	2	1	1	2	2	269	1	0	0	195	193	0	0	2	2935.62	1	6.09808	0	0	103.305	1	1	1
116	1	3	3	5	70782.8	75242.3	368	1954.5	32.92	45	108	32	25	69	2	0	1	1	1	2	0	169	0	0	0	200	199	2	0	2	9405.29	2	2.4	0	0	159	1	2	0
117	1	3	3	5	104202	107388	653	3497	29.4	49	184	32	30	60	2	0	2	1	1	2	1	247	1	0	0	203	201	3	1	2	13423.5	1	3.7551	0	0	102.07	1	1	1
118	2	3	2	1.97	108341	111790	444.5	2370.5	43.71	40	111	25	20	342	2	0	2	1	1	1	1	230	1	0	0	182	181	2	1	1	13973.7	2	2.775	0	1	172.98	1	4	0
119	2	1	2	3.36	3260.76	3470.72	234.5	1040.5	30.9	49	121	27	22	158	1	0	2	0	2	1	0	206	1	1	0	40	38	0	2	2	433.84	2	2.46939	0	0	38.4	0	2	0
120	2	1	1	1.57	29739.5	29820.1	447.5	1138.5	27.98	55	132	54	35	118	2	0	2	1	2	2	0	213	1	0	0	203	202	2	0	1	3727.51	1	2.4	0	0	66.895	1	1	0
121	1	3	3	2.69	75709.1	83784.8	542	3557	29.41	39	193	26	23	122	2	0	2	1	2	2	0	260	1	1	0	186	185	3	0	1	10473.1	1	4.94872	0	0	183.605	1	1	1
122	1	1	3	5	18049.4	18316.3	256.5	2324.5	28.76	59	192	19	18	198	1	0	2	1	1	1	0	295	1	1	0	88	86	1	1	2	2289.54	1	3.25424	0	1	88.37	1	1	1
123	2	3	3	1.6	134021	138287	66	414.5	38.75	41	191	24	16	159	1	0	2	1	1	1	2	268	1	1	1	157	156	0	1	1	17285.9	2	4.65854	0	0	23.445	0	3	1
124	2	1	2	0.64	4547.04	4839.82	521.5	2936.5	32.9	32	105	23	24	295	1	0	2	0	1	2	0	200	1	0	0	187	186	3	2	0	604.978	2	3.28125	0	0	124.325	1	2	1
125	2	3	3	4.51	51510.4	52389.8	372.5	2631.5	26.28	62	98	17	21	86	1	0	2	0	1	2	1	180	0	1	0	169	167	2	2	2	6548.73	1	1.58065	0	0	156.51	1	1	0
126	1	3	2	1.23	49885.2	53028.1	299	2162	27.02	40	164	13	19	124	2	0	2	1	2	2	2	232	1	0	0	195	195	1	0	1	6628.52	1	4.1	0	0	188.375	1	1	1
127	1	4	3	0.33	5513.17	5825.68	526.5	3193	43.98	41	118	51	36	63	2	0	2	1	2	2	0	174	0	0	0	182	182	3	0	0	728.211	2	2.87805	0	0	244.295	1	4	0
128	2	1	1	0.66	20095.8	20647.9	264.5	878.5	36.75	69	59	18	12	70	1	0	2	1	2	2	0	143	0	0	0	189	188	1	1	0	2580.99	2	0.855072	0	0	42.57	0	3	0
129	1	3	3	3.09	78590.4	82441.9	281	2000.5	29.6	33	103	73	46	153	2	0	2	0	1	2	1	170	1	1	0	168	167	1	1	2	10305.2	1	3.12121	0	0	151.96	1	1	1
130	1	3	2	3.5715	73250.4	76728.9	339	2311	37.02	45	126	36	31	186	2	0	2	1	2	2	2	212	1	0	0	188	187	1	1	2	9591.11	2	2.8	0	0	127.41	1	3	0
131	1	3	2	2.89	30400.5	32219.9	315.5	1256.5	31.45	55	116	31	33	214	1	1	2	1	1	2	1	217	1	1	1	26	24	1	2	1	4027.49	2	2.10909	0	0	74.57	1	2	0
132	2	1	1	1.61	2671.78	2686.34	455.5	2358	37.34	37	124	52	42	223	2	0	2	1	1	2	0	209	1	0	0	192	191	2	2	1	335.792	2	3.35135	0	0	163.96	1	3	1
133	2	3	1	1.08	31622.8	34249.3	152.5	756.5	32.65	50	134	19	19	125	2	0	2	0	2	2	0	212	1	0	0	185	184	0	2	1	4281.16	2	2.68	0	0	21.57	0	2	0
134	2	1	3	2.02	4727.69	4734.93	255.5	2037	44.9	59	159	27	31	151	1	0	2	0	1	2	0	251	1	0	0	197	196	1	2	1	591.866	2	2.69492	0	0	97.945	1	4	0
135	2	4	1	1.6051	16767.3	17788.8	138	568	35.91	71	72	14	20	85	1	0	2	0	2	1	1	163	0	0	0	191	190	0	2	1	2223.6	2	1.01408	0	0	17.99	0	3	0
136	1	1	3	0.67	22106.9	23798.1	171	1356.5	25.56	40	110	18	20	136	1	0	2	1	2	1	2	180	0	1	1	15	15	0	1	0	2974.76	1	2.75	0	0	107.28	1	1	0
137	1	3	3	4.59	47787.5	49913.6	317	1239	32.34	43	92	24	28	75	1	1	2	1	1	2	1	153	0	0	0	182	182	1	2	2	6239.2	2	2.13953	0	0	70.455	1	2	0
138	1	1	2	2.12	37244.1	42041.9	536.5	3227.5	33.76	66	81	27	20	54	1	0	2	0	2	2	0	160	0	0	0	191	190	3	0	1	5255.23	2	1.22727	0	0	215.545	1	2	0
139	2	3	2	3.56	31566.9	32921.1	237	1307	46.14	39	100	16	17	169	2	0	2	0	1	2	1	172	1	0	0	188	188	0	2	2	4115.14	2	2.5641	0	0	80.145	1	4	0
140	2	1	1	2.49	3916	4049.8	596.5	2556.5	37.86	44	173	22	19	196	1	0	2	1	2	1	0	260	1	0	0	193	192	3	2	1	506.225	2	3.93182	0	1	108.88	1	3	1
141	1	5	2	1.21	35439.2	37238.6	35	761.5	31.05	34	94	44	18	160	2	0	2	1	2	2	0	164	1	0	0	188	187	0	0	1	4654.83	2	2.76471	0	0	92.765	1	2	0
142	1	3	3	3.9	74522.9	82472.1	319	1612	28.37	62	217	51	45	118	2	0	2	1	2	2	0	306	1	0	0	199	198	1	0	2	10309	1	3.5	0	0	93.995	1	1	1
143	2	1	1	0.99	4289.96	4326.81	253.5	1344.5	36.38	49	136	17	20	108	1	0	2	0	2	2	1	211	1	1	0	66	64	1	2	0	540.852	2	2.77551	0	0	105.55	1	3	0
144	1	1	3	4.21	5016.23	5158.61	621.5	2221	29.65	31	121	39	50	301	2	0	2	1	2	2	0	221	1	0	0	184	183	3	0	2	644.826	1	3.90323	0	0	164.305	1	1	1
145	1	1	1	0.6	25669.2	25372.4	468	1539	28.09	37	136	28	24	349	1	1	2	1	2	1	1	247	1	0	0	188	187	3	1	0	3171.55	1	3.67568	0	1	59.295	1	1	1
146	1	2	2	3.2	76890.2	83744.7	330	1677.5	33.14	53	102	16	15	77	2	0	2	1	1	1	2	173	0	1	1	127	126	1	2	2	10468.1	2	1.92453	0	0	69.585	1	2	0
147	2	1	1	1.03	5894.61	6023.83	1365.5	1458	26.42	36	96	15	23	143	2	0	2	1	2	2	0	163	1	0	0	193	191	3	0	1	752.979	1	2.66667	0	0	95.32	1	1	0
148	1	3	3	3.52	50864.4	56405.9	313	1322	27	31	80.78	25	28	375	2	1	1	1	1	2	1	170	1	1	0	117	116	1	2	2	7050.74	1	2.60581	0	0	102.89	1	1	0
149	2	1	1	1.34	4441.78	4479.95	142.5	937	31.89	59	107	18	24	147	2	0	2	0	1	1	0	198	0	1	0	195	194	0	2	1	559.993	2	1.81356	0	0	72.33	1	2	0
150	1	3	3	4	45122.9	47887.3	431	1903.5	36.11	43	72	16	19	90	1	0	2	0	1	1	0	134	0	1	0	144	143	2	2	2	5985.91	2	1.67442	0	1	59.925	1	3	0
151	2	4	1	2.89	12864.4	13349.4	266.5	1452	35.72	47	85	42	30	107	1	1	1	0	1	2	1	157	0	0	0	184	184	1	2	1	1668.67	2	1.80851	0	0	101.69	1	3	0
152	1	1	1	0.95	3831.9	4288.63	232.5	1135.5	38.51	37	83	24	23	144	2	0	2	1	2	2	1	152	1	1	1	95	95	0	2	0	536.079	2	2.24324	0	0	70.265	1	3	0
153	2	3	3	3.34	71259	77787.8	264	1185.5	36.1426	80	142	22	24	103	2	0	2	1	1	2	1	245	1	0	0	187	185	1	1	2	9723.47	2	1.775	0	0	50.82	1	3	0
154	2	3	1	1.03	21972.3	26051.8	305	1642	29.06	47	128	16	19	143	1	0	2	1	1	2	2	209	1	1	0	73	72	1	2	1	3256.47	1	2.7234	0	0	90.68	1	1	0
155	1	4	2	1.65	25175.8	26177.7	116	1693	34.59	38	97	29	31	81	2	0	2	1	2	2	2	153	1	0	0	199	199	0	0	1	3272.22	2	2.55263	0	0	339.18	1	2	0
156	2	1	1	1.12	4547.04	4571.81	218	1458.5	31.06	35	132	28	31	188	2	0	2	0	2	1	0	207	1	1	1	69	68	0	2	1	571.476	2	3.77143	0	0	52.995	1	2	1
157	1	3	3	2.29	29956.4	29844.7	653.5	2847	30.13	36	81	36	25	351	2	0	1	0	1	2	0	192	1	0	0	187	186	3	2	1	3730.58	2	2.25	0	0	178.145	1	2	0
158	1	3	1	2.58	21151.6	23779.6	884	2094.5	27.47	56	74	30	33	173	1	1	2	1	2	2	0	172	1	1	0	110	110	3	2	1	2972.45	1	1.32143	0	0	140.66	1	1	0
159	1	3	1	0.51	28375.9	29243.6	230	2786.5	36.43	26	141	48	52	623	1	1	2	0	2	1	1	291	1	1	1	66	66	0	1	0	3655.44	2	5.42308	0	1	115.605	1	3	1
160	2	1	1	0	44963.7	46310.2	402	2254.5	42.44	37	132	18	17	122	2	0	2	1	2	2	0	196	1	0	0	195	195	2	0	0	5788.78	2	3.56757	0	0	182.015	1	4	1
161	2	4	1	1.16	7052.32	7553.59	174	1622.5	50.75	35	89	21	16	99	2	0	2	1	2	2	0	147	1	0	0	190	189	0	0	1	944.199	2	2.54286	0	0	192.57	1	4	0
162	2	3	2	4.8	59586.2	64081.1	487	1195.5	24.26	46	153.78	36	36	405	1	0	2	0	1	1	1	305	1	1	0	72	71	3	2	2	8010.13	0	3.34304	0	1	72.8	1	0	1
163	2	1	3	5	19499.7	19747.2	424	2957	41.11	45	125	79	47	67	2	0	1	0	2	2	2	186	0	0	0	184	184	2	1	2	2468.41	2	2.77778	0	0	168.425	1	4	0
164	2	1	1	0.82	15947.8	16091.5	300.5	2007.5	31.96	43	128	16	22	213	2	0	2	0	2	2	0	218	1	0	0	191	190	1	1	0	2011.44	2	2.97674	0	0	118.74	1	2	0
165	1	3	2	0.8	35433.2	35181.7	196.5	1262.5	38.92	36	65	42	35	150	1	0	2	0	2	2	2	139	1	0	0	200	199	0	0	0	4397.71	2	1.80556	0	0	10.29	0	3	0
166	2	1	1	1.67	3916	4049.8	542	2250.5	25.13	54	108	33	29	123	1	1	2	0	2	2	0	189	0	1	0	102	101	3	2	1	506.225	1	2	0	0	125.23	1	1	0
167	2	1	1	0	4263.01	4408.67	270	2189.5	28.7	36	88	20	21	281	2	0	2	0	1	2	0	185	1	1	0	181	180	1	2	0	551.084	1	2.44444	0	0	134.29	1	1	0
168	1	1	2	1.34	3300.11	3576.9	301.5	1712	33.57	41	157.39	14	12	2397	1	1	2	0	2	1	2	427	1	1	0	122	121	1	2	1	447.113	2	3.83878	0	0	164.005	1	2	1
169	2	3	1	1.22	17317.9	21556.6	547.5	2072.5	34.3	42	69	20	31	252	1	0	1	0	1	2	0	167	1	1	0	80	78	3	2	1	2694.58	2	1.64286	0	0	127.45	1	2	0
170	1	4	3	5	4940.11	5071.34	240.5	2774	39.63	25	106	19	17	112	2	0	2	1	1	2	0	156	1	0	0	181	181	0	0	2	633.917	2	4.24	0	0	211.785	1	3	1
171	2	3	3	2.78	65699.1	70440.9	149.5	1261.5	25.61	42	92	17	17	67	2	0	2	1	2	2	2	149	0	0	0	187	186	0	0	1	8805.11	1	2.19048	0	0	128.665	1	1	0
172	1	1	2	4.3	26176.5	26203.7	136	1698	27.73	43	113	51	33	166	2	0	2	1	2	2	1	193	1	0	0	191	190	0	0	2	3275.47	1	2.62791	0	0	86.93	1	1	0
173	2	1	1	1.61	14701.8	14501.8	512	1597.5	30.98	56	135	52	42	280	2	0	2	1	1	2	2	252	1	0	0	204	203	3	1	1	1812.73	2	2.41071	0	0	101.15	1	2	0
174	2	3	3	0.97	33763.9	36310.9	231	1689.5	29.55	76	106	26	32	116	2	0	1	0	1	2	1	209	1	1	0	71	70	0	2	0	4538.86	1	1.39474	0	0	112.615	1	1	0
175	2	3	2	2.88	76457	83462	251	1621.5	34.34	45	187	21	21	189	2	0	2	1	1	2	0	275	1	0	0	189	187	1	1	1	10432.8	2	4.15556	0	0	113.14	1	2	1
176	1	3	3	2.8	38233.3	42385.1	468.5	2839	25.89	35	145.685	73	62	383	1	0	1	1	1	2	0	287	1	1	0	81	80	3	2	1	5298.14	1	4.16243	0	0	173.1	1	1	1
177	1	3	2	0.32	48016.2	47675.4	163	2226	38.95	32	93.26	26	26	526	2	0	2	0	2	2	0	176	1	0	0	203	203	0	0	0	5959.43	2	2.91438	0	0	68.39	1	3	0
178	1	1	1	1.61	3300.11	3693.46	1060	3724.5	26.41	34	133.08	38	26	386	2	0	2	0	2	2	2	231	1	0	0	187	187	3	2	1	461.682	1	3.91412	0	0	143.36	1	1	1
179	2	4	2	0.89	22902.9	27049.2	238	2218.5	28.77	51	117	26	25	178	1	1	2	1	1	1	0	206	1	0	0	194	194	0	2	0	3381.14	1	2.29412	0	0	160.905	1	1	0
180	2	3	3	5	99870.6	101756	977.5	2466.5	40.58	45	123	48	42	103	1	0	2	0	1	2	0	191	0	0	0	193	191	3	1	2	12719.5	2	2.73333	0	0	109.18	1	4	0
181	1	3	3	5	95591.3	98738.6	792.5	4867	41.06	35	85	38	37	276	1	0	2	1	1	2	0	180	1	0	0	194	193	3	0	2	12342.3	2	2.42857	0	0	518.9	1	4	0
182	1	1	1	0.7	2524.38	2825.26	248	1905.5	30.89	57	65	19	17	96	1	0	2	1	1	1	1	143	0	1	0	72	71	0	2	0	353.158	2	1.14035	0	0	123.295	1	2	0
183	1	3	3	5	82500.2	85146.1	365.5	3297	42.38	32	92.81	28	22	403	2	0	2	0	2	2	0	179	1	0	0	200	199	2	1	2	10643.3	2	2.90031	0	0	235.43	1	4	0
184	1	1	2	3.05	3300.11	3801.4	280	2669	32.21	68	156	19	14	179	2	0	2	0	2	1	0	266	1	1	1	108	106	1	2	2	475.175	2	2.29412	0	0	199.42	1	2	0
185	2	1	1	0.33	4289.96	4450.41	422	2319	33.91	41	119	15	20	92	1	0	2	0	2	2	0	182	0	0	0	192	191	2	2	0	556.301	2	2.90244	0	0	107.575	1	2	0
186	2	3	3	5	77688.4	82173.9	299	2084.5	44.46	43	125	28	25	300	2	0	2	0	2	2	0	229	1	0	0	185	183	1	0	2	10271.7	2	2.90698	0	0	76.075	1	4	0
187	1	4	2	1.93	11319.3	11743.8	406.5	1559.5	26.41	72	96	14	20	82	2	0	2	1	2	2	0	187	0	1	0	60	59	2	2	1	1467.97	1	1.33333	0	0	87.335	1	1	0
188	1	3	3	4.13	23291.7	24529.6	269.5	1217.5	24.86	52	148	33	30	108	2	0	2	0	1	2	1	223	1	1	1	153	152	1	2	2	3066.2	0	2.84615	0	0	58.335	1	0	0
189	2	3	2	4.47	85932.6	90104.6	180.5	1820	29.51	45	169	41	30	141	1	0	1	0	2	1	2	246	1	0	0	196	195	0	1	2	11263.1	1	3.75556	0	1	153.465	1	1	1
190	1	1	1	2.4	3012.57	3021.6	363.5	1153	27.52	50	81	19	25	189	1	1	1	0	1	2	2	172	1	0	0	191	190	2	2	1	377.7	1	1.62	0	0	24.25	0	1	0
191	2	3	1	3.71	50928	53112.8	502.5	1558.5	33.86	30	157	16	17	206	1	0	1	0	1	2	1	231	1	1	0	70	69	3	2	2	6639.11	2	5.23333	0	0	90.04	1	2	1
192	1	3	2	2.4	28463	28781	588	1027.5	28.12	34	104	26	23	87	1	0	2	1	1	2	1	158	1	1	0	123	122	3	2	1	3597.62	1	3.05882	0	0	33.885	0	1	1
193	2	4	1	4.8	15025.5	14730.2	308.5	1601.5	39.31	49	116	27	26	136	1	0	2	1	2	2	1	198	0	0	0	183	183	1	2	2	1841.27	2	2.36735	0	0	119.87	1	3	0
194	1	4	3	2.18	10198	10580.5	334.5	1285	38.17	47	83	19	29	139	1	0	2	0	1	1	0	158	0	1	1	113	113	1	2	1	1322.56	2	1.76596	0	0	125.41	1	3	0
195	1	4	2	2.10355	12759.6	14289.2	277.5	1727	34.95	72	78	18	21	87	1	1	2	0	2	2	1	170	0	1	1	117	116	1	2	1	1786.15	2	1.08333	0	0	75.285	1	2	0
196	1	3	3	4.54	50774.5	57425.7	681.5	2854	28.99	44	134	37	31	179	1	0	2	1	1	1	0	218	1	1	0	95	94	3	2	2	7178.21	1	3.04545	0	1	127.67	1	1	1
197	1	3	3	5	75709.1	83784.8	516.5	2575	27.98	37	133	98	54	155	2	0	2	1	2	2	0	206	1	0	0	202	202	3	0	2	10473.1	1	3.59459	0	0	49.23	0	1	1
198	1	3	3	5	78590.4	82441.9	454.5	2389.5	34.12	41	140.24	28	26	348	2	0	2	0	2	2	0	243	1	0	0	188	187	2	1	2	10305.2	2	3.42049	0	0	137.71	1	2	1
199	2	4	3	5	29046.8	30050.8	272	1772	63.42	52	106	25	16	47	2	0	2	1	1	2	2	169	0	0	0	194	192	1	0	2	3756.35	2	2.03846	0	0	41.055	0	4	0
200	1	1	1	1.07	5239.75	5388.47	458	4424.5	33.36	40	80	64	31	163	2	0	2	1	1	2	0	157	1	0	0	191	190	2	0	1	673.559	2	2	0	0	227.75	1	2	0
201	2	3	3	3.98	85932.6	90104.6	429	2660	31.43	37	85	13	20	246	2	0	2	1	1	2	0	177	1	0	0	188	187	2	1	2	11263.1	2	2.2973	0	0	132.62	1	2	0
202	2	3	3	3.28	65614.9	68641.5	507	1714	32.18	49	142	22	22	141	1	0	2	0	2	2	2	223	1	1	0	136	135	3	2	2	8580.19	2	2.89796	0	0	98.555	1	2	0
203	2	3	1	1.6	33763.9	34374.3	387	1900.5	24.33	59	89.58	16	21	414	1	1	2	0	2	2	1	194	1	1	0	134	134	2	2	1	4296.79	0	1.51831	0	0	114.935	1	0	0
204	1	3	3	3.32	50864.4	53127.5	284	1470.5	32.58	47	127	21	24	55	1	0	2	0	1	2	1	187	0	1	0	37	36	1	2	2	6640.93	2	2.70213	0	0	38.26	0	2	0
205	2	4	2	1.86	29112.5	30393.7	304	1750	36.7	47	128	16	20	42	1	0	2	1	2	2	0	185	0	0	0	194	193	1	1	1	3799.22	2	2.7234	0	0	151.74	1	3	0
206	1	3	1	3.2	58126.2	63365.8	426	2468.5	32.27	39	106	15	16	119	1	0	2	0	2	2	2	174	1	0	0	202	201	2	2	2	7920.72	2	2.71795	0	0	160.96	1	2	0
207	1	3	3	5	38570.9	39001.7	558	2623.5	26.07	46	132	37	35	219	1	1	2	0	1	2	1	224	1	1	1	124	123	3	2	2	4875.22	1	2.86957	0	0	122.695	1	1	0
208	1	5	2	5	81837.6	87804.2	649	3144.5	42.52	41	104	19	19	262	1	0	2	1	2	1	2	204	1	1	0	105	105	3	1	2	10975.5	2	2.53659	0	1	45.53	0	4	0
209	2	1	1	2.97	4289.96	4326.81	193	1177	28.16	58	221	23	21	347	2	0	2	0	1	2	0	357	1	1	0	118	118	0	2	1	540.852	1	3.81034	0	0	57.535	1	1	1
210	2	1	3	5	17078.3	17295.1	188.5	1103.5	39.16	72	116	72	50	112	2	0	2	1	1	2	1	212	1	0	0	181	180	0	1	2	2161.89	2	1.61111	0	0	69.5	1	3	0
211	1	3	3	2.1527	18611.9	21467.9	554.5	1430	30.41	42	160	19	20	200	2	0	1	0	1	2	0	248	1	1	0	70	69	3	2	1	2683.49	2	3.80952	0	0	125.38	1	2	1
212	2	3	1	1.24	23769.9	27027.3	270.5	1745.5	24.31	74	118	76	105	84	2	0	1	0	2	2	2	211	1	1	0	54	54	1	2	1	3378.41	0	1.59459	0	0	47.735	0	0	0
213	1	3	2	0.95	33778.1	35433.4	473	2509	29.41	33	140	32	28	187	2	0	2	0	1	2	2	215	1	0	0	199	197	3	1	0	4429.18	1	4.24242	0	0	159.06	1	1	1
214	2	4	3	1.36	31640.6	32978.5	500.5	2653	41.02	43	123	19	19	85	1	0	2	1	1	2	0	186	0	0	0	182	181	3	0	1	4122.32	2	2.86047	0	0	124.01	1	4	0
215	1	1	2	4.89	14817.2	15039.8	332.5	2413	26.17	46	122	46	35	103	1	0	2	0	2	2	0	190	0	0	0	195	194	1	1	2	1879.98	1	2.65217	0	0	172.61	1	1	0
216	2	3	2	4.37	17211	21352.7	190	1801.5	28.58	51	169	42	27	246	1	1	2	1	1	2	1	272	1	1	0	15	14	0	2	2	2669.09	1	3.31373	0	0	21.48	0	1	1
217	1	3	1	1.98	59803.1	64639.4	253.5	2138.5	31.88	54	73	20	24	206	1	1	2	1	1	2	1	173	1	1	0	114	113	1	2	1	8079.93	2	1.35185	0	0	75.345	1	2	0
218	1	5	2	3.97	85457.1	92331.9	154.5	1405	37.9	44	142	32	21	87	2	0	2	1	2	2	0	202	1	0	0	193	192	0	0	2	11541.5	2	3.22727	0	0	25.83	0	3	1
219	1	1	3	4.77	15390.7	15622	434	2966	35.25	48	103	65	35	124	1	0	2	1	1	2	1	179	0	0	0	191	190	2	1	2	1952.75	2	2.14583	0	0	140.555	1	3	0
220	2	4	2	1.44	26072	26875.4	126	1460.5	44.16	64	176	18	20	100	1	0	2	1	1	1	2	262	1	0	0	201	200	0	1	1	3359.43	2	2.75	0	0	102.705	1	4	0
221	1	3	3	3.91	87042.2	94044.5	429.5	2484	45.1	47	96	29	27	164	1	0	2	1	2	2	1	179	1	0	0	182	181	2	0	2	11755.6	2	2.04255	0	0	201.17	1	4	0
222	1	1	3	2.76	4346.33	4768.39	453	2147.5	32.58	48	142	26	24	159	1	0	2	1	1	2	0	226	1	1	0	170	170	2	2	1	596.049	2	2.95833	0	0	111.065	1	2	0
223	1	3	1	1.23	52874.4	54027.9	574.5	2701	39.01	36	62	46	25	178	2	0	2	1	2	2	0	138	1	0	0	198	198	3	0	1	6753.49	2	1.72222	0	0	220.68	1	3	0
224	2	1	1	3.28	19084.4	19256.3	378	1626.5	27.46	51	202	54	35	324	2	0	2	1	1	2	0	327	1	0	0	184	182	2	1	2	2407.04	1	3.96078	0	0	88.425	1	1	1
225	2	3	2	2.64	43971.1	45999.3	388	1965.5	31.35	51	114	25	21	170	1	0	2	1	1	2	1	206	1	0	0	186	185	2	2	1	5749.91	2	2.23529	0	0	94.035	1	2	0
226	1	4	1	2.9	12629.4	13808	364	2172	37.83	57	78	27	27	50	1	0	1	1	1	2	1	147	0	0	0	188	187	2	2	1	1726	2	1.36842	0	0	133.8	1	3	0
227	1	3	3	1.28	13783.3	16493.2	321	1994	32.61	42	94	18	24	144	1	1	2	0	2	2	0	168	0	1	1	35	34	1	2	1	2061.65	2	2.2381	0	0	146.15	1	2	0
228	1	1	1	1.81	4503.15	4880.85	441.5	905.5	25.59	33	123	58	38	148	1	0	2	1	2	1	1	190	1	0	0	191	191	2	2	1	610.106	1	3.72727	0	0	35.58	0	1	1
229	1	3	2	3.2	32961.2	34933.9	462	2756.5	36.39	41	85	18	26	165	1	0	2	0	2	1	1	161	1	1	1	96	95	2	2	2	4366.74	2	2.07317	0	1	182.985	1	3	0
230	1	3	3	5	80957.7	84802.2	413	2386.5	33.06	30	119	34	24	116	2	0	2	1	1	2	0	175	1	0	0	185	184	2	1	2	10600.3	2	3.96667	0	0	180.325	1	2	1
231	1	1	1	0.8	26176.5	27852	294	2449	31.22	39	143	77	33	174	1	0	2	0	2	2	1	221	1	0	0	191	190	1	0	0	3481.5	2	3.66667	0	0	115.76	1	2	1
232	2	1	1	0.49	6418.81	6658.33	538	2560	27.22	46	67	16	13	262	2	0	2	1	1	2	0	170	1	0	0	198	197	3	0	0	832.291	1	1.45652	0	0	132.985	1	1	0
233	1	3	3	1.76	31949.1	34278.5	284	2192	33.77	30	58	33	23	163	1	0	1	1	1	1	2	122	1	0	0	185	184	1	1	1	4284.81	2	1.93333	0	0	97.745	1	2	0
234	1	3	3	2.08	113423	113584	224.5	2675	39.36	58	105	30	25	58	1	0	2	0	1	2	0	177	0	0	0	193	193	0	1	1	14197.9	2	1.81034	0	0	65.425	1	3	0
235	1	3	2	5	97421.2	104524	164	1710	39	40	96	75	45	239	1	0	2	1	1	2	0	185	1	1	1	119	118	0	1	2	13065.5	2	2.4	0	0	50.01	1	3	0
236	1	3	3	1	24331.7	26982.6	195.5	1175.5	25.26	114	133	25	16	66	1	1	2	0	1	2	2	262	1	1	0	41	41	0	2	1	3372.82	1	1.16667	0	0	34.325	0	1	0
237	2	1	1	2.2051	3065.39	3170.13	285	1358.5	36.76	80	151	22	20	85	1	0	2	0	1	2	1	249	1	0	0	195	195	1	2	1	396.266	2	1.8875	0	0	101.32	1	3	0
238	1	3	3	5	50774.5	53885.1	399.5	1569	33.86	47	101	17	21	201	2	0	1	0	1	2	2	189	1	1	0	175	175	2	2	2	6735.64	2	2.14894	0	0	74.255	1	2	0
239	1	3	2	2.64	40076.4	44442.5	572	2220	23.04	39	125	59	33	197	2	0	2	1	1	1	1	208	1	1	0	173	173	3	2	1	5555.32	0	3.20513	0	1	59.41	1	0	1
240	2	3	3	5	69992.9	74034.1	809	2266	41.14	46	82	14	15	217	1	0	2	1	1	2	0	175	1	0	0	180	179	3	0	2	9254.26	2	1.78261	0	0	129.65	1	4	0
241	2	3	2	1.24	33763.9	36310.9	358	1960.5	30.8	60	141	17	21	208	1	0	2	0	2	1	0	249	1	1	0	88	88	2	2	1	4538.86	2	2.35	0	0	130.555	1	2	0
242	1	1	1	1.6	4044.34	4138.11	327	1272	26.66	58	78	21	31	120	1	0	2	0	1	1	1	164	0	1	0	32	32	1	2	1	517.264	1	1.34483	0	0	79.32	1	1	0
243	1	1	1	1.97	32660.5	32694.5	250.5	1651	30.48	42	123	19	16	78	2	0	2	0	2	2	0	183	0	0	0	203	201	1	0	1	4086.81	2	2.92857	0	0	99.11	1	2	0
244	2	3	2	2.02	78418.9	85603.7	513	2043	49.51	47	138	18	17	190	1	0	2	1	1	2	0	225	1	1	0	187	186	3	1	1	10700.5	2	2.93617	0	0	148.945	1	4	0
245	2	1	3	4.52	18007.7	18236.4	428	2084	28.19	65	90	49	31	151	2	0	2	0	1	2	0	188	1	0	0	201	201	2	1	2	2279.54	1	1.38462	0	0	88.23	1	1	0
246	1	3	2	1.92	49282.3	53747.1	376.5	1443	44.54	34	46	18	19	226	1	0	2	0	1	1	0	129	1	0	0	183	183	2	2	1	6718.39	2	1.35294	0	1	52.215	1	4	0
247	2	3	1	1.35	30639.1	34430.4	271.5	1350	40.77	54	145.75	26	35	367	1	0	2	0	1	1	2	290	1	0	0	189	188	1	2	1	4303.8	2	2.69907	0	1	94.975	1	4	0
248	2	1	1	2.56	3916	3937.33	321	1145	29.36	50	152	18	19	237	1	0	2	0	2	1	0	255	1	1	0	122	122	1	2	1	492.167	1	3.04	0	0	65.575	1	1	1
249	2	3	2	5	71259	77787.8	464	1925	29.41	88	88	25	21	131	1	0	1	0	1	1	0	204	1	1	0	182	181	2	1	2	9723.47	1	1	0	0	133.04	1	1	0
250	2	5	3	5	69966.1	72895.6	331.5	1373	28.43	39	93	18	26	167	1	1	2	1	1	1	0	168	1	0	0	203	202	1	2	2	9111.95	1	2.38462	0	0	54.94	1	1	0
251	1	4	3	1.86	26397.2	27623.1	353.5	1863	32.88	36	215	29	25	103	2	0	2	0	2	2	0	274	1	1	1	181	181	2	1	1	3452.89	2	5.97222	0	0	160.93	1	2	1
252	1	3	3	5	91689.9	91819.6	248	2616	26.7	36	85	32	23	342	2	1	2	1	1	2	2	199	1	1	1	182	181	0	1	2	11477.5	1	2.36111	0	0	155.085	1	1	0
253	2	3	3	5	98200.9	107198	352	1703	22.42	54	66	19	25	200	1	0	2	0	1	2	1	162	1	0	0	202	201	2	1	2	13399.8	0	1.22222	0	0	44.255	0	0	0
254	1	1	1	2.49	3300.11	3693.46	202	1190	42.53	44	112	17	19	163	1	1	2	1	2	1	0	192	1	1	1	77	76	0	2	1	461.682	2	2.54545	0	0	14.06	0	4	0
255	1	3	3	1.27	16725.8	16912.6	968.5	3223.5	30.6	52	117	19	21	65	1	0	2	1	1	2	1	184	0	1	1	151	150	3	2	1	2114.07	2	2.25	0	0	149.275	1	2	0
256	1	1	1	0.66	4264.57	4363.45	296	1158.5	29.8	56	148	18	16	66	2	1	2	0	2	1	0	218	1	1	1	52	51	1	2	0	545.431	1	2.64286	0	0	64.99	1	1	0
257	1	3	3	2.96343	83420.6	85240.6	321	3017	31.74	35	142.16	31	29	437	2	0	2	1	2	2	2	255	1	0	0	203	203	1	0	1	10655.1	2	4.06171	0	0	244.48	1	2	1
258	2	3	3	4.94	101778	102919	569	3650	50.33	48	127	25	20	139	1	0	2	1	1	2	0	206	1	0	0	193	192	3	0	2	12864.9	2	2.64583	0	0	237.645	1	4	0
259	1	3	2	5	86828.7	93294.3	720	2854	45.18	49	159	26	24	264	2	0	2	1	2	2	2	266	1	0	0	186	185	3	1	2	11661.8	2	3.2449	0	0	64.68	1	4	1
260	1	4	3	5	25175.8	26177.7	690	2919.5	39.89	35	141	28	19	215	1	0	2	1	2	1	0	225	1	0	0	198	198	3	0	2	3272.22	2	4.02857	0	1	79.595	1	3	1
261	1	3	3	0.87	40719.1	42025	297	1589.5	31.2	41	178	48	44	86	2	0	1	1	2	2	1	242	1	1	0	60	60	1	1	0	5253.13	2	4.34146	0	0	116.51	1	2	1
262	1	2	2	2.8	27219.9	30175.7	203.5	1141	25.7	52	122	25	25	131	2	0	2	1	1	2	1	205	1	0	0	202	201	0	2	1	3771.97	1	2.34615	0	0	80.335	1	1	0
263	2	3	3	5	91750.8	93483.1	277	2044.5	34.23	71	126	17	21	95	1	0	2	1	1	2	0	221	1	0	0	203	203	1	1	2	11685.4	2	1.77465	0	0	97.66	1	2	0
264	1	1	1	3.28	18049.4	18249.7	969	3274.5	27.03	47	127	38	29	150	2	0	2	0	1	2	0	209	1	0	0	184	182	3	1	2	2281.21	1	2.70213	0	0	210.36	1	1	0
265	2	4	3	2.8	14149.8	16711.4	203	1121.5	35.84	42	116	12	14	118	1	0	2	0	1	2	0	185	0	1	1	137	136	0	2	1	2088.92	2	2.7619	0	0	43.465	0	3	0
266	2	3	1	1	30878.4	34665	192.5	1544.5	31.43	48	106	25	22	104	1	1	2	1	2	2	1	178	0	0	0	199	199	0	2	1	4333.12	2	2.20833	0	0	59.83	1	2	0
267	2	3	3	1.88	16353	18225.9	381.5	1795.5	20.82	49	99	26	27	155	1	0	2	1	1	2	0	184	1	1	1	64	63	2	2	1	2278.23	0	2.02041	0	0	161.22	1	0	0
268	2	2	2	2.88	72432.1	78473.3	377	2453.5	38.23	40	134	16	16	115	2	0	2	1	1	2	1	201	1	0	0	191	190	2	0	1	9809.17	2	3.35	0	0	171.47	1	3	1
269	1	1	3	2.02	4346.33	4768.39	544.5	2932.5	28.99	34	92	27	28	217	1	0	2	1	1	2	1	172	1	0	0	191	190	3	2	1	596.049	1	2.70588	0	0	176.09	1	1	0
270	1	3	1	4.3	17574.1	19927.1	596.5	2195.5	33.31	47	137	14	20	147	1	0	1	0	1	1	1	216	1	1	1	4	3	3	2	2	2490.89	2	2.91489	0	0	173.99	1	2	0
271	1	4	3	1.56	41428.3	42804.3	262	1558	30.84	32	139.52	25	24	732	1	0	2	1	1	1	2	261	1	0	0	194	194	1	1	1	5350.53	2	4.36	0	0	71.49	1	2	1
272	1	4	1	3.18	11352.6	11577.8	447.5	1595.5	38.02	45	145	31	32	154	1	0	1	1	2	2	0	224	1	1	0	116	116	2	2	2	1447.22	2	3.22222	0	0	65.975	1	3	1
273	1	4	3	2.87	24958.5	26117.5	406	1543	33.04	49	97	19	18	104	1	0	2	0	1	1	2	170	0	1	0	78	77	2	1	1	3264.69	2	1.97959	0	0	77.17	1	2	0
274	1	4	3	5	22410.7	23600.8	600.5	4072	44.9	54	116	35	33	68	2	0	2	0	1	2	0	185	0	0	0	194	193	3	0	2	2950.1	2	2.14815	0	0	203.1	1	4	0
275	1	1	1	1.5	2209.22	2144.77	293	812	26.11	38	59	22	29	243	1	0	2	1	1	1	0	149	1	1	0	41	40	1	2	1	268.096	1	1.55263	0	0	33.21	0	1	0
276	2	3	3	2.72	79904.1	84517.6	370	2731.5	36.97	55	109	22	16	74	2	0	2	1	2	2	2	182	0	0	0	201	200	2	0	1	10564.7	2	1.98182	0	0	114.025	1	3	0
277	1	4	1	2.85	23640.3	24738.2	187	1540	46.71	68	100	16	17	74	1	0	2	0	2	1	1	185	0	1	0	60	60	0	1	1	3092.27	2	1.47059	0	0	114.32	1	4	0
278	2	3	2	0.86	20637.3	20335.5	112.5	912.5	40.33	55	109	17	21	73	1	0	2	1	2	2	0	181	0	0	0	189	188	0	0	0	2541.93	2	1.98182	0	0	65.835	1	4	0
279	1	3	2	5	76894.6	77003.3	148.5	1710.5	34.33	44	84	34	19	173	2	0	2	1	2	2	0	167	1	0	0	200	199	0	1	2	9625.42	2	1.90909	0	0	107.05	1	2	0
280	2	3	2	0.8	86553	90773.5	402	2184	30.41	38	165	11	17	360	2	0	2	1	2	2	2	283	1	0	0	188	187	2	1	0	11346.7	2	4.34211	0	0	156.16	1	2	1
281	1	3	2	5	84165.4	88162.2	292.5	2570.5	33.55	38	160.91	23	20	1026	1	0	2	1	1	2	2	441	1	0	0	195	193	1	1	2	11020.3	2	4.23447	0	0	165.27	1	2	1
282	1	4	3	4.26	5937.58	6252.89	298	1602.5	30.15	30	124	43	26	129	2	0	2	0	2	2	0	182	1	0	0	193	192	1	0	2	781.611	2	4.13333	0	0	117.455	1	2	1
283	1	1	1	1.09	3759.81	3846.99	257	1524.5	31.07	61	116	17	23	190	1	0	2	1	1	2	1	218	1	1	1	134	133	1	2	1	480.874	2	1.90164	0	0	108.005	1	2	0
284	1	5	2	3.27	72062.9	74843.4	1348.5	4984	33.94	39	137	53	49	81	2	0	2	1	2	2	2	196	1	0	0	201	200	3	0	2	9355.43	2	3.51282	0	0	348.745	1	2	1
285	2	1	3	5	20107.8	20363.1	184	1908	34.64	83	91	15	19	233	2	0	2	1	1	2	0	225	1	0	0	187	187	0	1	2	2545.38	2	1.09639	0	0	122.12	1	2	0
286	1	3	3	5	89677.9	96892.2	575	4065	32.91	38	152	25	17	91	2	0	2	1	2	2	0	209	1	0	0	190	190	3	0	2	12111.5	2	4	0	0	236.045	1	2	1
287	1	3	2	5	19775.3	22432.4	636.5	2947	35.42	44	92	25	25	140	1	1	2	0	1	1	1	164	0	1	1	133	132	3	2	2	2804.05	2	2.09091	0	0	100.05	1	3	0
288	2	3	2	1.2	29328.7	29829.4	409	1234.5	31.37	68	108	15	28	108	2	0	2	1	1	2	0	201	1	1	0	178	177	2	2	1	3728.67	2	1.58824	0	0	54.875	1	2	0
289	2	3	2	1.61	55807.6	60017.4	159	1110	48.43	65	75	17	18	120	1	0	2	1	1	1	0	167	0	0	0	196	195	0	2	1	7502.18	2	1.15385	0	0	49.765	0	4	0
290	2	3	3	4.8	123125	123449	365.5	1369.5	33.82	42	143	35	30	176	1	0	2	1	1	2	0	225	1	0	0	189	188	2	1	2	15431.1	2	3.40476	0	0	107.87	1	2	1
291	1	3	3	2.2829	28877.2	30339.3	363	2133	31.55	48	94	18	23	119	2	0	2	1	2	2	0	168	0	0	0	193	192	2	0	1	3792.41	2	1.95833	0	0	204.975	1	2	0
292	1	3	3	4.42	91689.9	94493.5	660	3173.5	26.71	43	69	38	29	166	2	1	2	1	2	2	0	150	1	0	0	182	181	3	1	2	11811.7	1	1.60465	0	0	227.845	1	1	0
293	2	1	3	0.88	15549	15750	306.5	2443.5	37.55	38	165	39	28	197	2	0	2	1	2	2	2	245	1	0	0	202	201	1	1	0	1968.76	2	4.34211	0	0	150.805	1	3	1
294	1	1	1	4.2	16910.4	17160.5	266	1574	31.34	34	154	34	36	165	1	0	2	0	2	1	0	224	1	0	0	202	200	1	1	2	2145.06	2	4.52941	0	1	131.78	1	2	1
295	1	3	3	1.82	18611.9	21467.9	287.5	1410.5	32.58	54	100	13	18	75	2	0	2	1	1	2	1	171	0	1	1	159	158	1	2	1	2683.49	2	1.85185	0	0	95.81	1	2	0
296	2	4	2	3.44	27525.8	28374	339.5	2533	38.62	51	84	21	19	104	2	0	2	1	2	1	1	159	0	0	0	189	188	1	1	2	3546.75	2	1.64706	0	1	77.5	1	3	0
297	2	3	2	1.13	15468.6	19029.5	419	1791	33.11	60	138	17	19	290	1	0	2	0	1	2	1	261	1	1	1	71	70	2	2	1	2378.68	2	2.3	0	0	70.07	1	2	0
298	1	4	1	2.8	10553.4	11818.6	310.5	1969	26.94	45	52	32	24	126	2	0	1	1	2	1	2	125	0	1	0	41	40	1	2	1	1477.32	1	1.15556	0	1	88.11	1	1	0
299	1	3	3	5	113423	113584	349	2657.5	27.95	40	122	35	33	135	2	0	2	1	1	2	0	192	0	0	0	193	192	2	1	2	14197.9	1	3.05	0	0	20.43	0	1	1
300	1	3	3	2.04	14868.9	16413.1	231.5	913	37.78	54	99	30	24	228	2	0	2	1	1	1	1	203	1	1	1	3	3	0	2	1	2051.63	2	1.83333	0	0	45.835	0	3	0
301	1	1	1	1	3831.9	4288.63	414.5	1354.5	21.97	36	99	15	16	191	1	1	2	1	2	1	1	176	1	1	0	70	70	2	2	1	536.079	0	2.75	0	0	48.82	0	0	0
302	2	3	3	1.24	46278.1	52004.6	261	1911	35.7	35	205	19	17	236	1	0	2	0	1	2	1	294	1	0	0	185	183	1	2	1	6500.57	2	5.85714	0	0	30.02	0	3	1
303	1	3	3	1.34	53351.3	56544.4	502	1826	33.67	56	149	22	22	138	1	1	1	1	1	2	1	235	1	1	0	92	91	3	2	1	7068.05	2	2.66071	0	0	96.855	1	2	0
304	1	1	1	0.72	3759.81	3650.13	312.5	1495.5	28.13	42	75	20	23	199	1	1	2	0	1	1	1	160	1	1	0	125	125	1	2	0	456.266	1	1.78571	0	0	73.13	1	1	0
305	1	1	3	1.6	13805.9	13959.1	421	1781	30.33	50	86	100	65	109	2	0	2	0	2	2	0	162	0	0	0	185	184	2	1	1	1744.88	2	1.72	0	0	113.045	1	2	0
306	1	3	2	1.88	95919.3	101963	209	1518	39.17	30	85	47	32	208	1	0	2	0	2	2	0	163	1	0	0	203	203	0	0	1	12745.3	2	2.83333	0	0	74.76	1	3	0
307	2	1	3	1.97	19898.1	20155.5	240.5	2978	52.85	36	64	17	15	105	1	0	2	0	2	2	0	122	1	0	0	204	203	0	1	1	2519.43	2	1.77778	0	0	163.43	1	4	0
308	1	1	1	0.76	30185.9	32004.1	483	1834.5	28.55	36	162	82	42	301	2	0	2	1	2	2	1	263	1	0	0	195	195	3	0	0	4000.52	1	4.5	0	0	194.535	1	1	1
309	1	1	2	4.13	10565.5	12170.4	199	1414	30.55	64	146	32	29	109	1	0	2	1	2	2	0	234	1	0	0	199	198	0	2	2	1521.3	2	2.28125	0	0	104.315	1	2	0
310	1	3	3	5	111798	112118	389	2243	32	50	163	17	30	141	2	0	2	1	2	1	0	247	1	0	0	203	202	2	1	2	14014.8	2	3.26	0	0	80.36	1	2	1
311	2	3	2	2.3367	33763.9	35321.3	805	1511	50.75	42	87	26	28	184	2	0	1	1	1	2	1	171	1	0	0	203	201	3	2	1	4415.16	2	2.07143	0	0	83.765	1	4	0
312	1	3	2	4	58126.2	64438.3	301.5	1534.5	29.01	33	109	28	25	104	1	0	2	1	1	2	0	164	1	1	0	156	154	1	2	2	8054.79	1	3.30303	0	0	64.205	1	1	1
313	1	1	1	1.09	3759.81	3846.99	273	1313.5	29.25	42	100	17	19	199	1	0	2	1	1	1	2	184	1	0	0	187	186	1	2	1	480.874	1	2.38095	0	1	55.345	1	1	0
314	1	2	1	1.2	28320.4	29708.3	494	2777	28.81	50	150	36	37	158	2	0	2	1	2	2	1	235	1	0	0	186	186	3	1	1	3713.53	1	3	0	0	125.745	1	1	1
315	2	4	2	1.92	25588.1	26376.6	305.5	2474	32.65	53	52	24	21	175	2	0	2	0	2	2	2	146	1	0	0	203	202	1	1	1	3297.07	2	0.981132	0	0	138.68	1	2	0
316	2	3	2	1.61	18937.3	23296.7	122	701	32.0156	49	144	39	33	246	1	0	2	1	1	2	0	248	1	0	0	201	200	0	2	1	2912.09	2	2.93878	0	0	71.47	1	2	0
317	1	1	3	3.22	26309.9	28003.1	333	1896.5	31.05	36	186	49	28	161	2	0	2	1	2	2	2	256	1	0	0	191	189	1	0	2	3500.39	2	5.16667	0	0	83.115	1	2	1
318	2	3	3	0.96	33763.9	36310.9	155.5	1291.5	42.07	56	109	15	20	128	1	1	1	0	1	1	1	195	0	1	1	8	8	0	2	0	4538.86	2	1.94643	0	0	99.785	1	4	0
319	1	1	1	0.58	3238.03	3143.56	252	1327.5	28.73	41	143	15	17	189	1	0	2	1	1	2	1	226	1	1	0	122	122	1	2	0	392.945	1	3.4878	0	0	53.4	1	1	1
320	1	1	1	1.65	3238.03	3208.55	572	3099	26.79	40	125	33	28	137	1	0	2	0	1	2	1	196	0	0	0	192	191	3	2	1	401.069	1	3.125	0	0	132.71	1	1	1
321	2	3	1	0.87	54272.1	56478.8	359.5	1778	33.45	42	77	34	22	136	2	0	2	1	1	2	0	151	0	0	0	196	196	2	0	0	7059.85	2	1.83333	0	0	129.505	1	2	0
322	1	3	1	1.03	39895	42936.7	274	2121.5	32.79	31	166	46	26	123	2	0	2	0	2	2	2	222	1	0	0	196	195	1	0	1	5367.08	2	5.35484	0	0	98.53	1	2	1
323	2	1	3	3.98	24245.5	24559.1	232	1828	31.34	42	90	19	20	57	2	0	2	0	1	2	0	145	0	0	0	202	201	0	1	2	3069.89	2	2.14286	0	0	111.275	1	2	0
324	1	3	3	1.97	98374.1	101529	450.5	3047	32.79	31	149	33	22	138	1	0	1	1	1	2	1	211	1	0	0	182	181	2	1	1	12691.1	2	4.80645	0	0	184.615	1	2	1
325	1	3	3	2.46	77992.5	81001.8	186.5	1753.5	38.74	36	178	41	26	137	2	0	2	1	2	2	0	244	1	0	0	190	189	0	0	1	10125.2	2	4.94444	0	0	110.975	1	3	1
326	1	1	3	2.11	3831.9	4413.97	173	1348	22.28	52	129	14	18	188	1	1	2	0	2	1	2	222	1	1	1	92	91	0	2	1	551.746	0	2.48077	0	1	66.36	1	0	0
327	2	4	1	3.06	15025.5	14985.3	152	1050	21.67	59	142	20	23	140	2	0	2	1	2	2	1	233	1	1	0	36	35	0	2	2	1873.17	0	2.40678	0	0	48.705	0	0	0
328	1	3	3	1.36	22975	25984.6	469.5	3168.5	29.09	41	155	21	23	227	1	1	1	1	1	2	0	243	1	0	0	185	184	3	2	1	3248.08	1	3.78049	0	0	178.06	1	1	1
329	1	3	3	2.56	41984.3	43793.9	543.5	3301	26.18	41	111	22	26	81	1	0	1	1	1	2	1	170	0	1	0	94	93	3	2	1	5474.23	1	2.70732	1	0	90.855	1	1	0
330	1	1	1	0.12	8193.14	8183.04	367.5	1129.5	26.49	34	121	79	50	296	2	0	2	1	2	2	0	220	1	0	0	198	197	2	0	0	1022.88	1	3.55882	0	0	96.815	1	1	1
331	1	3	3	2.55	32961.2	34933.9	446.5	1675	31.04	48	99	23	24	201	1	0	2	1	2	1	0	191	1	1	1	171	169	2	2	1	4366.74	2	2.0625	0	1	106.07	1	2	0
332	2	4	2	1.34	14152	15234.8	165.5	1293.5	28.93	53	189	25	28	138	1	0	2	0	1	2	1	274	1	0	0	183	182	0	2	1	1904.35	1	3.56604	0	0	107.955	1	1	1
333	1	3	3	3.98	78130.6	79835.1	592.5	2839	25.79	30	95	32	21	140	2	0	2	1	1	2	0	155	1	0	0	196	195	3	0	2	9979.39	1	3.16667	0	0	263.8	1	1	1
334	2	3	1	1.68	40585.3	41278.2	383	1239	25.44	54	97	24	26	163	2	0	1	1	1	1	0	189	1	0	0	200	199	2	2	1	5159.77	1	1.7963	0	0	71.88	1	1	0
335	1	3	3	2.92	94557.9	99048.3	849	3285	28.34	46	119	19	20	141	1	0	2	1	2	2	0	196	0	0	0	182	181	3	1	1	12381	1	2.58696	0	0	214.075	1	1	0
336	1	3	1	2.06	32966.3	34939.4	441	2164.5	32.35	43	157	35	27	94	1	0	1	0	1	2	1	220	1	1	0	112	111	2	2	1	4367.42	2	3.65116	0	0	93.32	1	2	1
337	1	4	3	0.69	7063.39	7568.35	424	2135.5	40.15	48	103	22	20	83	2	0	2	1	2	2	0	171	0	0	0	202	201	2	0	0	946.044	2	2.14583	0	0	83.34	1	4	0
338	1	3	3	3.98	34623.4	35324.6	630.5	3377	30.63	21	61	41	39	173	2	0	2	1	2	2	0	122	1	0	0	187	186	3	0	2	4415.57	2	2.90476	0	0	184.84	1	2	0
339	1	3	1	4.54	29967	33847.4	530	1593	30.23	44	116	60	42	112	2	1	2	0	1	2	1	185	0	1	0	141	140	3	2	2	4230.93	2	2.63636	0	0	107.6	1	2	0
340	2	3	3	1.98	45002.9	47187.8	320	2270	33.7	37	120	25	21	107	2	0	2	1	1	2	1	182	1	0	0	203	203	1	1	1	5898.48	2	3.24324	0	0	178.95	1	2	1
341	1	3	3	1.2	31949.1	34278.5	381	2356.5	41.74	40	97	26	25	180	1	1	2	0	2	2	1	178	1	0	0	184	183	2	1	1	4284.81	2	2.425	0	0	124.01	1	4	0
342	1	3	2	1.92	104202	104349	405.5	2876	32.32	44	138	32	29	213	1	0	2	1	1	2	1	232	1	0	0	203	202	2	1	1	13043.6	2	3.13636	0	0	170.045	1	2	1
343	1	3	1	1.1	38452.8	40063.5	467.5	2016.5	25.18	27	147.845	29	23	437	1	0	2	0	2	2	2	298	1	1	1	18	18	3	1	1	5007.94	1	5.47574	0	0	232.35	1	1	1
344	1	3	3	3.96	98532.8	105870	408	2609.5	25.41	39	104	34	31	303	2	0	2	0	1	2	0	213	1	0	0	194	193	2	1	2	13233.7	1	2.66667	0	0	129.26	1	1	0
345	2	3	2	1.13	21972.3	25163.4	358.5	1265.5	22.94	81	69	20	25	83	2	1	2	0	1	1	0	170	0	1	1	28	27	2	2	1	3145.43	0	0.851852	0	0	66.73	1	0	0
346	2	4	3	1.77	35896.6	37137.4	283	1800	32.2	58	126	82	53	95	2	0	2	1	2	2	0	204	1	0	0	184	183	1	0	1	4642.17	2	2.17241	0	0	155.65	1	2	0
347	2	3	1	4	49908.1	51997.8	597.5	1552	31.44	42	146	68	56	169	1	0	1	0	2	2	0	229	1	1	1	180	180	3	2	2	6499.72	2	3.47619	0	0	111.035	1	2	1
348	2	4	2	2.32	5625.64	6025.5	270.5	1440.5	42.08	44	164	27	26	97	2	0	2	1	2	2	0	229	1	0	0	186	185	1	0	1	753.188	2	3.72727	0	0	83.895	1	4	1
349	2	3	3	4.79	101778	105916	257	1452.5	28.71	43	109	20	19	265	2	0	2	1	2	2	0	210	1	0	0	193	192	1	0	2	13239.5	1	2.53488	0	0	45.045	0	1	0
350	1	3	1	5	21825.7	23162.8	474	2856	26.21	33	49	17	20	287	1	1	2	0	2	1	2	145	1	1	0	126	125	3	2	2	2895.35	1	1.48485	0	0	79.775	1	1	0
351	2	1	1	1.34	5179.16	5372.86	346.5	890.5	28.1	41	153.74	20	17	681	2	0	2	0	2	1	0	297	1	0	0	192	191	2	2	1	671.608	1	3.74976	0	1	62.705	1	1	1
352	1	3	2	1.07	22975	25056.5	577	1629	28.15	58	126	40	32	127	1	0	1	0	1	2	1	215	1	1	0	139	139	3	2	1	3132.06	1	2.17241	0	0	72.61	1	1	0
353	2	1	1	0.79	14746.5	14937.2	937.5	1405	43.49	52	82	43	30	163	1	0	2	0	2	2	0	169	1	0	0	180	179	3	1	0	1867.14	2	1.57692	0	0	92.095	1	4	0
354	2	3	3	4.96	41887.2	43684.2	321	1586.5	30.56	52	220	42	28	167	2	0	2	1	1	2	1	308	1	0	0	188	187	1	2	2	5460.53	2	4.23077	0	0	96.72	1	2	1
355	1	1	2	2.95	3300.11	3801.4	594.5	3445	26.02	39	126	42	27	125	1	0	2	0	1	2	0	194	1	0	0	193	193	3	2	1	475.175	1	3.23077	0	0	180.13	1	1	1
356	1	3	1	1.04	12620	15101.2	541	3601.5	40.76	33	71	21	28	93	1	0	2	0	2	2	1	128	1	1	1	87	86	3	2	1	1887.65	2	2.15152	0	0	283.09	1	4	0
357	1	3	3	2.9659	45752.9	49898	445.5	2015	29.71	31	80	25	32	241	1	0	2	0	2	1	0	166	1	0	0	184	183	2	2	1	6237.25	1	2.58065	0	1	95.195	1	1	0
358	1	1	1	0.83	29497.7	31274.4	436.5	2487	31.01	37	135	115	46	149	2	0	2	0	2	2	1	205	1	0	0	201	200	2	0	0	3909.3	2	3.64865	0	0	110.78	1	2	1
359	2	3	1	0.06	61121.3	61166	138.5	1067	35.83	35	142	36	25	197	2	0	2	1	2	1	2	222	1	0	0	181	181	0	0	0	7645.75	2	4.05714	0	1	74.735	1	3	1
360	2	3	3	3.2	50920.1	53104.6	348	2876.5	41.56	56	152	30	34	151	1	0	2	0	1	2	0	242	1	0	0	200	199	2	2	2	6638.08	2	2.71429	0	0	196.02	1	4	0
361	2	4	3	0.85	30937.1	30704.9	382.5	2503	43.56	37	117	23	25	78	2	0	2	1	2	2	0	172	1	0	0	196	195	2	1	0	3838.11	2	3.16216	0	0	155.24	1	4	1
362	1	5	3	1.83	72074.1	74855	106.5	1763.5	33.62	44	134	24	22	88	2	0	2	1	2	2	0	199	1	0	0	184	184	0	0	1	9356.88	2	3.04545	0	0	194.18	1	2	1
363	1	4	3	2.52	11775	12071.4	264.5	1380	33.94	40	86.82	23	23	171	2	0	2	0	1	1	2	156	1	0	0	199	199	1	2	1	1508.92	2	2.1705	0	0	8.385	0	2	0
364	1	3	3	4.4	82500.2	82736.7	456	2986	27.1	39	143	28	24	171	2	0	2	1	1	2	0	220	1	0	0	203	202	2	1	2	10342.1	1	3.66667	0	0	169.85	1	1	1
365	2	4	2	4.54	28164	29031.9	207	1437.5	38.43	92	175	28	24	182	1	1	2	0	2	1	0	309	1	1	1	160	159	0	1	2	3628.99	2	1.90217	0	0	87.545	1	3	0
366	2	3	1	1.5612	38036.7	37984.5	253	1362	30.98	59	103	17	21	93	2	1	2	0	2	1	1	182	0	1	1	54	53	1	2	1	4748.07	2	1.74576	0	0	82.33	1	2	0
367	1	3	1	2.72	40076.4	41859.4	446.5	1798	30.73	50	113	85	62	255	2	1	2	0	2	2	1	223	1	1	0	175	175	2	2	1	5232.43	2	2.26	0	0	125.085	1	2	0
368	1	3	3	0	43476.1	43600.7	403.5	2977.5	26.34	28	167	19	23	200	2	0	2	1	1	2	2	245	1	0	0	203	202	2	1	0	5450.09	1	5.96429	0	0	304.345	1	1	1
369	2	1	1	1.6252	19898.1	20077.4	303.5	1773	32.45	43	122	23	18	284	2	0	2	1	2	1	0	228	1	0	0	203	202	1	1	1	2509.68	2	2.83721	0	0	83.825	1	2	0
370	1	3	2	0.56	105659	110837	433.5	1576.5	31.44	31	119	21	17	202	2	0	2	0	2	2	2	196	1	0	0	190	189	2	1	0	13854.7	2	3.83871	0	0	34.51	0	2	1
371	1	3	2	2.31	16427.6	18133.6	278.5	1788	32.71	75	127	21	31	61	1	0	2	1	1	2	1	214	1	1	1	30	29	1	2	1	2266.7	2	1.69333	0	0	81.945	1	2	0
372	2	4	2	1.83	35353.9	36909.8	282.5	2268.5	40.81	57	140	23	28	56	2	0	2	1	2	2	1	211	1	0	0	202	201	1	1	1	4613.73	2	2.45614	0	0	46.2	0	4	0
373	1	1	1	1.09	2643.72	2619.66	424.5	2013	25.73	47	137	21	15	117	1	0	2	0	2	1	1	210	1	0	0	184	183	2	2	1	327.457	1	2.91489	0	0	95.95	1	1	0
374	1	3	3	5	32966.3	35905.1	283.5	1681.5	31.91	46	147	16	21	144	1	1	1	1	1	2	1	223	1	1	0	152	152	1	2	2	4488.14	2	3.19565	0	0	119.94	1	2	1
375	2	4	1	2.89	29112.5	33941.2	202.5	1170	42.1	35	38	13	13	245	1	1	1	0	2	1	2	127	1	1	1	70	69	0	1	1	4242.65	2	1.08571	0	1	128.555	1	4	0
376	1	3	1	1.21	42636.6	46066.6	471	6000.5	44.69	33	120	45	28	119	1	0	2	0	2	2	0	179	1	0	0	184	183	3	0	1	5758.32	2	3.63636	0	0	500.975	1	4	1
377	2	3	1	0.96	63074.9	66359.9	247.5	1966.5	33.33	52	187	27	27	140	2	0	2	0	2	2	2	271	1	0	0	193	193	0	0	0	8294.98	2	3.59615	0	0	116.71	1	2	1
378	1	3	3	2.16	89046.7	95538.9	470	3143.5	30.16	54	101	94	84	55	2	0	2	1	1	2	1	169	0	1	0	153	153	3	1	1	11942.4	2	1.87037	0	0	183.14	1	2	0
379	2	3	1	2.23	48394.4	52362.1	313.5	1619	23.77	58	169	23	28	94	1	1	1	0	1	2	1	248	1	1	0	177	176	1	2	1	6545.26	0	2.91379	0	0	65.91	1	0	0
380	2	1	1	0.96	5894.61	6023.83	106	1090	34.86	36	87	17	17	60	2	0	2	0	2	2	0	137	1	0	0	187	186	0	0	0	752.979	2	2.41667	0	0	86.885	1	2	0
381	2	1	1	0.84	5524.43	5571.9	117.5	421	21.44	44	108	32	48	230	1	0	2	1	2	2	1	204	1	1	0	59	58	0	2	0	696.487	0	2.45455	0	0	27.54	0	0	0
382	1	3	3	4.79	87042.2	94044.5	243.5	1746.5	30.45	37	143	84	69	105	1	0	2	1	2	2	1	203	1	0	0	183	183	0	0	2	11755.6	2	3.86486	0	0	56.255	1	2	1
383	1	3	2	4.8	54308.4	60225.1	462.5	2729	28.34	36	108	21	22	196	1	0	2	0	1	1	1	190	1	1	0	49	49	2	2	2	7528.13	1	3	0	0	82.79	1	1	1
384	2	3	1	0.95	34964.3	37263.5	92.5	1265.5	29.85	35	190	35	24	227	2	0	2	1	1	2	2	276	1	0	0	199	199	0	1	0	4657.93	1	5.42857	0	0	167.895	1	1	1
385	2	3	2	5	19499.5	22957.1	260	1930.5	38.81	38	77	21	19	233	2	1	2	0	1	1	1	166	1	1	0	68	67	1	2	2	2869.63	2	2.02632	0	0	65.585	1	3	0
386	2	5	3	4.95	74108.8	80898.6	201.5	872.5	25.27	43	158	75	46	116	2	0	2	1	1	2	0	227	1	0	0	195	195	0	1	2	10112.3	1	3.67442	0	0	63.79	1	1	1
387	2	2	3	4.54	92166.9	96661.1	905.5	2416	36.24	37	100	22	20	124	2	0	2	0	2	1	2	164	1	0	0	181	180	3	1	2	12082.6	2	2.7027	0	0	186.58	1	3	0
388	1	3	3	0.95	11766.2	12470.4	382	1942	26.89	47	92	23	27	184	1	0	2	0	2	2	2	180	1	1	0	137	136	2	2	0	1558.79	1	1.95745	0	0	120.62	1	1	0
389	1	1	1	0.37	3193.9	3284.55	415.5	954	36.42	55	79	28	22	109	2	0	2	1	2	2	0	159	0	0	0	185	185	2	0	0	410.569	2	1.43636	0	0	50.47	1	3	0
390	1	1	1	3.71	25846.4	26789.1	544	2692.5	24.6	55	161	28	30	120	2	0	2	1	1	2	2	243	1	0	0	194	192	3	0	2	3348.64	0	2.92727	0	0	176.135	1	0	0
391	1	3	1	4	104202	108566	375	1867.5	27.32	32	85	30	26	219	1	0	2	0	1	2	1	166	1	0	0	203	203	2	1	2	13570.8	1	2.65625	0	0	163.215	1	1	0
392	2	3	2	1.83	18937.3	23296.7	208	1312.5	31.44	49	50	17	19	326	2	1	2	1	1	1	0	170	1	1	1	5	4	0	2	1	2912.09	2	1.02041	1	0	82.18	1	2	0
393	2	1	3	0	3916	3969.88	178.5	1090	33.07	70	171	13	18	146	2	1	2	0	2	2	2	274	1	0	0	194	194	0	2	0	496.235	2	2.44286	0	0	49.31	0	2	0
394	1	1	1	1.65	4346.33	4710.88	352.5	2634.5	36.13	46	69	21	21	99	2	1	2	0	2	2	1	137	0	1	0	105	105	2	2	1	588.859	2	1.5	0	0	143.045	1	3	0
395	1	1	2	2.45	4346.33	4710.88	419	2349.5	28.02	45	200	22	22	170	1	1	2	1	1	2	1	283	1	0	0	192	192	2	2	1	588.859	1	4.44444	0	0	175.28	1	1	1
396	2	1	1	1.09	4547.04	4702.4	287.5	1216	35.78	53	100	37	37	92	1	0	2	1	1	2	0	174	0	0	0	191	190	1	2	1	587.8	2	1.88679	0	0	57.2	1	3	0
397	1	3	2	4.66	70782.8	75242.3	426.5	2444.5	42.87	38	204	48	28	114	1	0	2	1	1	2	0	270	1	0	0	188	188	2	0	2	9405.29	2	5.36842	0	0	57.735	1	4	1
398	2	3	2	3.04	59586.2	60663.4	443.5	1611.5	31.48	58	121	23	28	160	1	1	2	0	1	1	1	217	1	0	0	201	201	2	2	2	7582.93	2	2.08621	0	1	47.05	0	2	0
399	1	3	3	4.13	42473.4	44304	476	2283	28.17	45	68	35	26	101.45	1	1	2	1	1	1	1	135	0	1	0	60	60	3	2	2	5538	1	1.51111	0	1	115.72	1	1	0
400	1	3	3	2.5	95919.3	101963	468	2934.5	34.87	51	129	58	16	91	2	0	2	1	2	2	0	201	1	0	0	203	202	3	0	1	12745.3	2	2.52941	0	0	127.705	1	2	0
401	1	3	2	2.29	33994.4	37024.8	430	2447	28.49	36	102	35	29	116	2	0	1	1	1	2	1	164	1	1	0	202	202	2	2	1	4628.11	1	2.83333	0	0	112.485	1	1	0
402	2	3	2	1.93	59586.2	64081.1	65.5	302	27.8	47	234	36	32	250	1	0	2	1	2	2	0	339	1	0	0	203	202	0	2	1	8010.13	1	4.97872	0	0	27.65	0	1	1
403	2	3	1	1.1624	38463.7	40993	113.5	604	31.71	34	100	26	22	180	1	1	2	0	2	2	0	173	1	0	0	183	182	0	1	1	5124.13	2	2.94118	0	0	60.415	1	2	0
404	2	3	2	1.07	16214.3	18071.3	355.5	2151	27.94	65	142	17	15	128	1	0	2	1	1	2	0	236	1	1	0	77	76	2	2	1	2258.91	1	2.18462	0	0	103.66	1	1	0
405	1	3	3	2.48	89060.5	93289.8	278	1060	36.77	40	80	23	22	257	2	0	2	0	2	2	0	179	1	0	0	183	182	1	1	1	11661.2	2	2	0	0	78.675	1	3	0
406	1	1	3	1.36	44549.1	43427.2	199	1285	30.71	32	101	27	27	109	2	0	2	1	2	2	0	157	1	0	0	195	193	0	0	1	5428.4	2	3.15625	0	0	75.3	1	2	1
407	2	4	1	0.96	26072	27054.4	270.5	1395.5	28.25	70	120	12	17	132	1	0	2	1	2	1	2	219	1	1	1	172	171	1	1	0	3381.8	1	1.71429	0	0	17.755	0	1	0
408	1	1	2	2.26	4346.33	4710.88	281	2658.5	35.14	56	98	36	26	71	1	0	2	1	2	2	2	170	0	1	0	165	164	1	2	1	588.859	2	1.75	0	0	83.38	1	3	0
409	2	4	3	1.9063	32630.7	33758.6	120	1212.5	39.23	35	83	28	23	147	2	0	2	0	2	1	2	152	1	0	0	199	199	0	0	1	4219.83	2	2.37143	0	1	125.85	1	3	0
410	2	4	3	2.8	12826.6	12792.3	176	1563	23.23	79	74	42	38	72	1	0	2	1	2	2	1	170	0	0	0	191	189	0	2	1	1599.04	0	0.936709	0	0	134.135	1	0	0
411	1	2	1	1.31	34639	37157.7	388.5	1455	35.16	49	106	51	26	136	2	0	2	0	1	2	2	186	0	0	0	196	195	2	1	1	4644.71	2	2.16327	0	0	91.4	1	3	0
412	1	1	2	1.34	4264.57	4225.75	308	2828	33.99	52	127	23	21	145	1	0	2	0	2	2	1	211	1	1	1	175	174	1	2	1	528.219	2	2.44231	0	0	177.895	1	2	0
413	2	4	1	2.34	29112.5	33941.2	337	2189	30.74	62	96	22	17	52	1	0	2	0	2	1	0	170	0	0	0	199	199	1	1	1	4242.65	2	1.54839	0	0	145.54	1	2	0
414	1	1	1	0.05	3489.33	3556.88	517	1848	27.19	39	116	90	50	63	2	0	2	1	2	2	0	170	1	0	0	191	191	3	0	0	444.61	1	2.97436	0	0	88.57	1	1	0
415	2	4	3	3.51	6446.09	6563.41	400	2134.5	42.77	43	113	23	26	87	2	0	2	1	2	2	0	176	0	0	0	201	200	2	0	2	820.427	2	2.62791	0	0	152.93	1	4	0
416	1	1	1	2.16	3300.11	3693.46	376	1934	34.74	34	97.28	47	26	389	2	0	2	0	2	2	2	195	1	0	0	194	194	2	2	1	461.682	2	2.86118	0	0	75.425	1	2	0
417	1	1	3	4.95	5388.81	5912.11	636	1859.5	29.81	70	173	34	34	87	1	1	2	1	1	2	1	264	1	0	0	184	182	3	2	2	739.014	1	2.47143	0	0	103.8	1	1	0
418	2	3	1	1.5639	45816.4	46679.8	197	986	48.07	51	199	21	28	189	1	0	2	1	1	2	2	289	1	0	0	201	201	0	1	1	5834.97	2	3.90196	0	0	43.56	0	4	1
419	1	3	3	5	111416	114989	437	2818.5	32.11	46	145	48	30	155	2	0	2	1	2	2	0	224	1	0	0	193	192	2	1	2	14373.6	2	3.15217	0	0	81.83	1	2	1
420	2	5	2	1.22	42952.9	44795.7	370	1625	21.93	42	106	52	45	283	1	0	2	1	1	2	0	209	1	0	0	194	193	2	2	1	5599.46	0	2.52381	0	0	67.6	1	0	0
421	2	1	1	3.96	6104.25	6207.59	644	3083.5	27.59	66	115	27	28	224	2	0	2	1	1	1	0	231	1	1	0	131	129	3	2	2	775.949	1	1.74242	0	0	125.21	1	1	0
422	2	1	2	1.91	27141.2	27492.2	119	887	36.39	47	94	14	23	70	1	0	2	0	2	2	0	156	0	0	0	188	186	0	1	1	3436.52	2	2	0	0	91.96	1	3	0
423	1	5	2	3.38	35273.4	36948.4	430.5	2764.5	26.37	50	200	75	56	177	1	0	2	0	1	2	0	289	1	0	0	183	182	2	1	2	4618.55	1	4	0	0	172.22	1	1	1
424	2	3	1	0.94	57748.6	60756.2	288.5	1824.5	36.32	47	148	24	17	109	2	0	2	1	2	2	2	218	1	0	0	193	191	1	0	0	7594.52	2	3.14894	0	0	21.165	0	3	1
425	1	4	2	3.2	16221.2	19692.7	306	1729	27.18	38	124	25	29	220	1	0	2	0	1	2	2	236	1	0	0	202	200	1	2	2	2461.58	1	3.26316	0	0	98.995	1	1	1
426	1	1	1	1.6323	18049.4	18249.7	290	1277.5	32.15	54	90	19	17	180	1	0	2	1	1	1	2	185	1	0	0	184	183	1	1	1	2281.21	2	1.66667	0	0	88.525	1	2	0
427	2	3	3	3.56	18940.3	22303.7	290	1419.5	22.04	49	128	26	25	141	1	0	2	1	1	2	1	208	1	1	1	99	98	1	2	2	2787.96	0	2.61224	0	0	146.775	1	0	0
428	2	1	1	2.17	3333.59	3548.24	179.5	1147.5	34.92	44	145	21	22	344	1	1	1	0	2	2	1	264	1	0	0	204	204	0	2	1	443.53	2	3.29545	0	0	48.41	0	2	1
429	2	3	3	4.54	42729.9	44519	477.5	1860	36.52	54	141	26	23	98	2	0	2	1	1	2	1	218	1	0	0	199	199	3	2	2	5564.87	2	2.61111	0	0	166.82	1	3	0
430	2	1	1	1.22	4289.96	4326.81	157.5	973.5	27.39	52	113	28	36	79	2	0	2	0	1	2	0	184	0	1	0	136	135	0	2	1	540.852	1	2.17308	0	0	36.905	0	1	0
431	2	4	3	2.9715	11451.5	11420.8	570.5	2208	41.32	44	110	18	22	119	1	0	2	1	1	2	0	179	0	0	0	194	192	3	2	1	1427.61	2	2.5	0	0	115.58	1	4	0
432	1	3	3	3.0369	42179	46759.4	382.5	2183.5	28.9	38	140	27	22	191	2	0	1	1	1	2	1	219	1	0	0	193	192	2	2	2	5844.92	1	3.68421	0	0	156.66	1	1	1
433	2	3	2	5	78773	85343.1	1306	2680.5	53.32	49	135	73	57	176	1	0	2	1	1	2	0	224	1	0	0	184	183	3	0	2	10667.9	2	2.7551	0	1	105.17	1	4	0
434	1	3	3	0.4	49885.2	53028.1	274	1973.5	35.18	45	155	33	26	89	1	1	2	0	2	2	0	221	1	0	0	203	202	1	0	0	6628.52	2	3.44444	0	0	139.05	1	3	1
435	2	1	1	1.84	4547.04	4571.81	584.5	898	33.51	41	73	20	21	229	2	0	2	1	2	2	0	165	1	0	0	188	187	3	2	1	571.476	2	1.78049	0	0	59.785	1	2	0
436	2	1	1	3.01	20095.8	20647.9	267.5	1518.5	39.89	33	101	22	16	113	2	0	2	0	2	2	0	160	1	0	0	191	190	1	1	2	2580.99	2	3.06061	0	0	124.275	1	3	1
437	1	3	3	2.48	42473.4	42947.8	367	2123.5	27.7	54	104	41	36	262	1	0	2	1	1	2	0	214	1	1	1	182	181	2	2	1	5368.48	1	1.92593	0	0	157.345	1	1	0
438	1	3	3	0.72	32860.3	33438.9	866	3275	29.55	42	95	22	25	154	2	0	2	1	2	2	2	170	1	0	0	199	199	3	1	0	4179.87	1	2.2619	0	0	112.175	1	1	0
439	2	1	1	1.99	3916	3937.33	276.5	1310.5	34.49	44	29	15	19	348	1	1	2	0	1	2	1	148	1	1	0	100	99	1	2	1	492.167	2	0.659091	0	0	34.32	0	2	0
440	2	3	2	1.76	37391.4	40817.2	283	1866.5	40.07	45	92	30	29	191	1	1	2	1	1	2	2	176	1	0	0	185	184	1	1	1	5102.15	2	2.04444	0	0	109.675	1	4	0
441	1	3	1	1.24	14200.7	14989.6	203	838.5	32.77	29	124	18	26	327	1	1	2	0	2	1	0	218	1	1	0	29	28	0	2	1	1873.7	2	4.27586	0	1	82.32	1	2	1
442	1	1	3	0.33	22106.9	23798.1	186.5	806.5	35.04	39	121	25	26	260	2	0	2	0	2	2	0	218	1	0	0	194	194	0	1	0	2974.76	2	3.10256	0	0	55.345	1	3	1
443	1	3	2	5	76894.6	77003.3	130	764.5	31.89	70	105	24	21	92	1	0	2	1	2	2	1	197	0	0	0	199	198	0	1	2	9625.42	2	1.5	0	0	30.59	0	2	0
444	2	3	3	5	37391.4	40817.2	414.5	2306	44.38	55	189	20	16	250	1	0	2	1	2	2	1	299	1	0	0	185	184	2	1	2	5102.15	2	3.43636	0	0	87.555	1	4	1
445	2	3	2	2.39642	48394.4	50576.6	294.5	1794.5	31.74	58	162	18	19	231	1	0	1	1	2	2	0	272	1	0	0	182	181	1	2	1	6322.07	2	2.7931	0	1	77.8	1	2	0
446	2	1	1	3.04	3056.96	3253.8	283	1506	27.49	67	160	28	27	116	1	0	2	0	1	2	0	254	1	1	1	117	115	1	2	2	406.725	1	2.38806	0	0	65.17	1	1	0
447	2	1	3	5	17078.3	17295.1	576	3038	37.82	56	97	34	24	153	1	0	2	1	2	1	1	186	1	0	0	181	180	3	1	2	2161.89	2	1.73214	0	1	180.715	1	3	0
448	1	3	2	1.24	15189	16821.4	208	2075	34.05	38	202	22	78	189	2	1	2	0	1	1	1	283	1	1	1	110	110	0	2	1	2102.67	2	5.31579	0	0	124.535	1	2	1
449	2	1	1	5	3982.21	4000.78	272.5	1392.5	25.39	61	136	14	21	143	1	0	2	1	2	1	0	229	1	0	0	191	191	1	2	2	500.097	1	2.22951	0	0	38.015	0	1	0
450	2	3	3	5	67706.7	68985	366	2057.5	43.96	64	204	60	44	91	1	0	2	1	1	2	1	290	1	0	0	200	199	2	1	2	8623.12	2	3.1875	0	0	110.13	1	4	1
451	1	1	1	1.19	2694.41	2861.25	344.5	1662	28.5	29	99.52	26	35	404	1	0	2	0	1	2	2	195	1	1	1	140	139	2	2	1	357.656	1	3.43172	0	0	103.66	1	1	1
452	1	3	3	1.63	42636.6	46066.6	486	2742	31.7	35	106	55	25	230	2	0	2	0	2	2	1	193	1	0	0	182	181	3	0	1	5758.32	2	3.02857	0	0	205.015	1	2	1
453	1	3	2	1.12	12620	13375.3	265	2178	30.74	44	84	17	22	158	2	1	2	1	1	2	1	161	1	0	0	185	184	1	2	1	1671.91	2	1.90909	0	0	161.015	1	2	0
454	2	1	3	2.29	3916	3969.88	415	1083	37.64	64	123	18	19	121	1	0	2	1	2	2	0	214	1	1	1	191	190	2	2	1	496.235	2	1.92188	0	0	64.46	1	3	0
455	2	3	1	3.52	20755	27279.8	246	1618.5	27.68	41	108	24	29	152	1	1	2	1	1	1	1	181	1	1	0	141	140	0	2	2	3409.97	1	2.63415	0	0	79.66	1	1	0
456	2	4	3	5	14152	16713.9	145.5	1352.5	29.29	67	98	86	82	105	1	0	2	0	2	1	0	187	0	0	0	185	184	0	2	2	2089.24	1	1.46269	0	1	59.9	1	1	0
457	2	4	1	5	31439.2	32525.9	212.5	1635.5	41.1	43	99	22	22	48	2	0	2	0	2	2	0	153	0	0	0	181	180	0	0	2	4065.73	2	2.30233	0	0	119.315	1	4	0
458	1	3	3	5	89836.6	92794.4	1109	5119.5	37.9	53	158	34	28	108	1	0	2	1	1	2	0	238	1	0	0	196	195	3	0	2	11599.3	2	2.98113	0	0	157.33	1	3	0
459	2	5	3	2.62	71259	75944.8	205	1304	40.16	44	127	30	25	171	2	0	2	1	1	2	1	208	1	0	0	187	186	0	1	1	9493.1	2	2.88636	0	0	65.57	1	4	0
460	2	1	1	0.33	20807	22352.6	128	537	31.56	69	69	50	46	113	1	0	2	0	2	2	1	164	0	0	0	194	194	0	1	0	2794.07	2	1	0	0	26.705	0	2	0
461	2	3	2	0.77	54272.1	56478.8	161.5	1032	48.09	45	165	106	55	198	2	0	2	0	2	2	2	254	1	0	0	196	195	0	0	0	7059.85	2	3.66667	0	0	51.64	1	4	1
462	2	3	3	2.36	22160.3	26089.7	259.5	789.5	33.24	52	144	16	22	246	1	0	2	0	1	2	0	254	1	1	0	138	137	1	2	1	3261.21	2	2.76923	0	0	42.095	0	2	0
463	2	1	3	3.97	26892.8	27064.1	413	1832	45.21	41	118	14	15	75	2	0	2	1	2	2	0	177	0	0	0	190	190	2	0	2	3383.02	2	2.87805	0	0	39.38	0	4	0
464	2	3	3	0.14	123125	127044	855.5	1968.5	31.21	38	131	21	21	89	2	0	2	0	2	2	0	190	1	0	0	203	203	3	1	0	15880.5	2	3.44737	0	0	88.02	1	2	1
465	1	1	1	2.23	29634.4	29963.2	276	1684	32.72	32	181	26	23	95	2	0	2	1	1	1	1	234	1	0	0	194	194	1	1	1	3745.4	2	5.65625	0	1	85.72	1	2	1
466	1	1	2	3.3	25846.4	27509.8	696.5	3585	40.96	35	101	84	47	310	2	0	2	1	1	2	1	201	1	0	0	194	193	3	0	2	3438.72	2	2.88571	0	0	214.98	1	4	0
467	1	3	3	5	113423	113584	1255.5	3448	30.54	47	110	21	23	292	2	0	2	0	2	2	0	220	1	0	0	193	191	3	1	2	14197.9	2	2.34043	0	0	120.025	1	2	0
468	2	3	3	0.46	54176.1	57304.1	790	898	51.9	66	99	19	20	38	1	0	2	0	1	2	0	174	0	0	0	190	188	3	0	0	7163.02	2	1.5	0	0	96.495	1	4	0
469	2	3	2	1.07	59865.2	60887.3	304.5	1552	34.89	37	90	23	28	311	1	0	1	1	1	2	0	196	1	1	1	178	177	1	2	1	7610.91	2	2.43243	0	0	62.065	1	2	0
470	2	3	2	0.64	27938.7	31364.8	430	2097	33.37	42	123	21	19	147	1	0	2	0	1	2	2	199	0	1	0	171	170	2	2	0	3920.6	2	2.92857	0	0	173.62	1	2	0
471	1	3	3	4	49282.3	55737.9	522	2384	29.75	50	90	29	23	63	2	0	1	1	2	2	0	155	0	0	0	183	181	3	2	2	6967.24	1	1.8	0	0	169.465	1	1	0
472	1	3	2	2.0419	34692	37740	201	2539	29.56	46	196	33	29	114	2	0	2	1	2	2	0	266	1	0	0	185	185	0	0	1	4717.5	1	4.26087	0	0	221.24	1	1	1
473	2	4	2	0.67	14117.8	15198	284	1865	25.67	64	120	72	70	117	1	0	2	0	2	1	2	211	1	1	1	76	75	1	2	0	1899.76	1	1.875	0	0	150.12	1	1	0
474	1	3	2	1.68	28463	31522	520	1803.5	34.41	38	136	21	25	284	1	0	2	1	1	1	0	242	1	1	1	78	77	3	2	1	3940.25	2	3.57895	0	1	98.08	1	2	1
475	1	3	3	2.89	46417.1	51457.6	280.5	1575.5	34.01	51	103	26	31	77	1	1	2	0	1	2	1	170	0	1	0	119	118	1	2	1	6432.2	2	2.01961	0	0	45.835	0	2	0
476	1	1	1	1.57	30032.8	29947.7	325	2149	30.16	42	129	82	42	191	2	0	2	1	2	2	1	213	1	0	0	195	194	1	0	1	3743.46	2	3.07143	0	0	71.455	1	2	1
477	2	3	2	1.09	58503.9	61240.3	404.5	4232.5	30.96	36	142	25	24	156	2	0	2	0	2	2	0	212	1	0	0	194	193	2	0	1	7655.04	2	3.94444	0	0	300.095	1	2	1
478	1	1	1	0.76	2694.41	3103.69	230	1068	32.03	36	85	32	25	253	1	0	2	1	2	1	0	179	1	0	0	184	183	0	2	0	387.961	2	2.36111	0	1	77.32	1	2	0
479	2	3	3	2.9035	72300.3	77518.6	203.5	2091	46.31	32	88	14	18	69	2	0	2	1	1	2	0	137	1	0	0	183	182	0	0	1	9689.83	2	2.75	0	0	139.55	1	4	0
480	1	1	1	2.69	3759.81	3846.99	194	1209.5	28.24	42	127	24	30	182	2	0	2	0	2	1	1	208	1	1	0	156	155	0	2	1	480.874	1	3.02381	0	0	35.63	0	1	1
481	2	5	2	2.7736	46832.2	52627.2	258	1266	30.67	43	73	25	20	205	1	0	2	1	1	1	0	162	1	1	1	141	140	1	2	1	6578.4	2	1.69767	0	0	14.79	0	2	0
482	1	4	2	2.8	24885.2	25711.8	448.5	2416	43.91	36	193	41	27	101	2	0	2	1	2	2	0	251	1	0	0	194	194	2	1	1	3213.97	2	5.36111	0	0	90.6	1	4	1
483	2	3	1	1.57	34971.8	39725	339	1455.5	39.75	59	137	37	39	113	1	0	1	0	2	2	1	222	1	1	1	184	183	1	2	1	4965.62	2	2.32203	0	0	64.88	1	3	0
484	1	4	1	2.6	11352.6	11577.8	70	638.5	35.29	79	89	51	56	70	1	0	2	1	2	2	0	184	0	1	0	57	56	0	2	1	1447.22	2	1.12658	0	0	35.935	0	3	0
485	2	2	1	1.31	42256.8	45318.8	260	969	40.68	39	78	17	16	100	1	0	2	0	2	1	0	141	1	0	0	197	196	1	1	1	5664.86	2	2	0	1	31.86	0	4	0
486	1	1	1	3.01	21351.3	21983.2	407	2272	35.48	34	125	23	19	103	2	0	2	1	2	2	0	183	1	1	0	125	124	2	1	2	2747.9	2	3.67647	0	0	137.22	1	3	1
487	1	3	3	5	67428.2	72852.7	281.5	2078.5	30.17	43	132	23	22	91	2	0	1	1	1	2	0	196	1	0	0	196	196	1	0	2	9106.58	2	3.06977	0	0	103.2	1	2	1
488	1	3	2	2.69	18075.4	20504	189	1579	24.98	47	163	19	23	202	1	1	1	0	1	2	1	254	1	1	0	12	11	0	2	1	2563.01	0	3.46809	0	0	139.44	1	0	1
489	2	1	1	0.66	5179.16	5372.86	269	1483	38.37	57	102	24	20	109	2	1	2	0	1	1	0	182	0	1	0	167	165	1	2	0	671.608	2	1.78947	0	0	96.965	1	3	0
490	1	3	2	5	30400.5	33110.5	526.5	2881.5	34.49	52	92	21	23	116	1	0	2	0	1	1	1	171	0	1	1	169	168	3	2	2	4138.82	2	1.76923	0	1	78.64	1	2	0
491	2	1	1	5	4263.01	4269.54	210	1723	32.59	56	90	19	23	186	2	1	2	0	1	1	0	189	1	0	0	184	182	0	2	2	533.693	2	1.60714	0	0	46.42	0	2	0
492	1	3	3	5	40076.4	40578	552	2706.5	31.54	59	154	36	31	74	2	0	2	1	1	2	1	230	1	0	0	200	199	3	2	2	5072.26	2	2.61017	0	0	76.2	1	2	0
493	1	3	1	1.17	46721.7	51776.1	475.5	2805	45.23	43	145.05	50	28	586	1	0	2	0	2	1	0	278	1	1	1	12	12	3	0	1	6472.02	2	3.37326	0	1	37.65	0	4	1
494	2	4	2	3.2	17721.9	20930.2	247.5	1735.5	38.55	52	139	16	21	55	1	0	2	0	1	2	0	203	1	0	0	203	201	0	2	2	2616.28	2	2.67308	0	0	112.385	1	3	0
495	2	1	1	3.41	34838	35571.6	368.5	3153.5	34.94	41	105	24	20	84	2	0	2	0	2	2	0	164	0	0	0	187	186	2	0	2	4446.45	2	2.56098	0	0	209.085	1	2	0
496	2	3	2	2.8	83259.5	88734.4	310	2359	33.33	51	119	33	36	104	2	0	2	0	1	2	2	192	0	0	0	183	182	1	1	1	11091.8	2	2.33333	0	0	147.59	1	2	0
497	1	1	3	5	4503.15	4940.44	473.5	2526	26.46	48	108	27	21	40	2	0	2	0	2	1	1	166	0	0	0	191	191	3	2	2	617.555	1	2.25	0	1	32.395	0	1	0
498	2	1	1	0.76	5179.16	5223.66	119.5	539	33.46	40	102	17	23	203	1	0	2	0	2	2	1	186	1	1	1	135	135	0	2	0	652.957	2	2.55	0	0	19.37	0	2	0
499	1	3	3	0.43	58642.1	60904.8	621.5	2237	23.97	41	87	28	20	67	2	0	2	1	2	1	0	144	0	0	0	188	188	3	0	0	7613.09	0	2.12195	0	0	73.6	1	0	0
500	1	1	1	1.8	16910.4	17098	644	3560.5	32.37	30	102.195	40	31	643	2	0	2	0	2	2	1	199	1	0	0	202	202	3	1	1	2137.25	2	3.4065	0	0	240.87	1	2	1
501	1	3	3	4.4	28463	28781	495.5	2064	32.7	42	64	21	22	88	2	1	2	1	2	1	1	127	0	1	1	160	160	3	2	2	3597.62	2	1.52381	0	1	101.935	1	2	0
502	1	3	2	5	73404.2	72883.2	251.5	1827.5	33.89	43	120	24	23	106	1	0	2	0	2	2	1	185	0	0	0	182	181	1	0	2	9110.4	2	2.7907	0	0	80.215	1	2	0
503	1	1	2	0.93	29348	29378.6	133	1346	33.21	41	86	74	43	97	2	0	2	0	2	2	2	150	0	0	0	202	202	0	0	0	3672.32	2	2.09756	0	0	108.62	1	2	0
504	2	4	2	0.52	31439.2	32525.9	119.5	1279	48.52	32	85	30	24	83	2	0	2	1	2	2	2	135	1	0	0	181	180	0	0	0	4065.73	2	2.65625	0	0	129.31	1	4	0
505	2	3	1	1.18	38718.8	43981.3	299	1876	41.73	107	107	41	33	148	1	0	2	1	1	1	1	249	1	0	0	191	191	1	2	1	5497.66	2	1	0	0	141.82	1	4	0
506	2	1	1	0	4547.04	4554	129.5	741	34.5	48	118	22	21	147	2	0	2	0	2	2	0	198	0	0	0	196	195	0	2	0	569.25	2	2.45833	0	0	29.505	0	2	0
507	1	3	3	4.66	35681.5	37493.2	523	3193.5	31.5	37	53	24	28	283	2	0	2	1	1	2	0	153	1	0	0	200	199	3	0	2	4686.65	2	1.43243	0	0	230.12	1	2	0
508	1	1	1	2.1216	3758.79	3845.95	143.5	895.5	25.12	44	189	28	26	123	2	0	2	0	2	2	0	259	1	0	0	204	204	0	2	1	480.744	1	4.29545	0	0	57.44	1	1	1
509	1	4	1	1.98	11775	12873.8	256	1376	23.78	28	99	22	18	138	2	0	2	0	2	1	1	158	1	1	1	190	189	1	2	1	1609.23	0	3.53571	0	1	38.98	0	0	1
510	1	1	1	1.77	4180.19	4298.84	212.5	2033	27.96	54	113	18	14	72	2	0	2	1	2	2	0	185	0	0	0	184	183	0	0	1	537.355	1	2.09259	0	0	151.465	1	1	0
511	1	1	1	1.93	16910.4	16714.8	175	1080.5	36.75	40	155	23	24	164	2	0	2	1	1	2	0	231	1	0	0	202	202	0	1	1	2089.35	2	3.875	0	0	99.23	1	3	1
512	2	3	2	5	49653.9	51784	534.5	2181.5	37.53	50	69.54	29	28	422	1	0	1	0	1	1	1	154	1	0	0	189	188	3	2	2	6473.01	2	1.3908	0	1	106.875	1	3	0
513	2	1	1	1	3902.56	3936.09	394	1829	52.36	76	104	49	66	106	1	1	2	0	2	1	0	204	1	1	1	63	63	2	2	1	492.012	2	1.36842	0	0	104.06	1	4	0
514	2	3	3	5	90859	93751	271	1534	42.88	63	125	21	18	82	1	0	2	1	2	2	0	207	1	0	0	200	199	1	1	2	11718.9	2	1.98413	0	0	66.05	1	4	0
515	1	3	3	1.34	104408	107845	274.5	2319.5	29.96	42	122.085	39	34	543	2	0	2	1	1	2	0	213	1	0	0	204	203	1	0	1	13480.7	1	2.90679	0	0	129.67	1	1	0
516	2	1	1	1.65	4289.96	4309.96	196.5	1024	26	43	54	15	21	348	1	0	2	0	1	2	0	175	1	0	0	201	200	0	2	1	538.745	1	1.25581	0	0	42.025	0	1	0
517	1	1	1	1.97	2394.09	2594.89	225	914	32.28	45	145	23	23	86	2	0	2	0	2	2	2	210	1	0	0	181	179	0	2	1	324.361	2	3.22222	0	0	52.11	1	2	1
518	2	5	1	0.86	45002.9	47705.7	221.5	1069.5	45.95	40	148.56	44	52	394	1	0	1	1	1	1	1	254	1	0	0	203	202	0	1	0	5963.21	2	3.714	0	1	49.7	0	4	1
519	1	1	1	3.93	30032.8	29947.7	361	1581.5	26.13	44	123	97	64	200	2	0	2	0	2	2	0	211	1	0	0	195	194	2	0	2	3743.46	1	2.79545	0	0	104.845	1	1	0
520	1	3	2	2.4289	43718.5	44231.2	462.5	2044.5	30.63	49	98	30	31	182	1	0	2	1	1	2	0	186	1	0	0	175	174	2	2	1	5528.9	2	2	0	0	93.04	1	2	0
521	2	5	2	1.03	41246.6	42554.6	980.5	3133.5	39.1	50	97	17	19	239	1	0	2	1	1	2	1	198	1	0	0	161	160	3	1	1	5319.33	2	1.94	0	0	253.595	1	3	0
522	2	3	2	2.5	62389.5	66398.9	183	1651	29.6	47	142	33	30	154	1	1	2	1	1	1	0	224	1	0	0	171	171	0	2	1	8299.86	1	3.02128	0	0	55.19	1	1	1
523	1	3	3	4.16	60628.2	62579.3	1012.5	2766	34.44	37	100	33	20	312	1	0	2	1	1	2	2	202	1	0	0	178	177	3	0	2	7822.42	2	2.7027	0	0	127.32	1	2	0
524	2	1	3	5	23957.8	24649.4	695.5	2260	31.52	43	95	28	29	133	2	0	2	1	1	2	0	163	0	0	0	164	162	3	1	2	3081.17	2	2.2093	0	0	92.265	1	2	0
525	2	3	3	0.77	85351.4	87765.1	177	1596	35.44	35	162.07	44	49	823	2	0	1	0	2	2	1	440	1	0	0	159	159	0	1	0	10970.6	2	4.63057	0	0	116.74	1	3	1
526	1	1	1	1.68	4329.1	4476.16	407.5	2045.5	30.22	40	173	17	18	111	1	0	2	0	2	2	0	237	1	0	0	177	175	2	2	1	559.52	2	4.325	0	0	82.915	1	2	1
527	1	2	1	2.73	27970.7	27902	268.5	1521	32.31	37	203	29	20	149	2	0	2	1	1	2	1	275	1	0	0	163	162	1	1	1	3487.75	2	5.48649	0	0	75.77	1	2	1
528	1	4	3	3.62	23015.2	24787.8	558.5	2825.5	32.62	32	128	33	27	132	2	0	2	0	1	2	0	188	1	0	0	179	178	3	0	2	3098.48	2	4	0	0	151.92	1	2	1
529	1	1	1	2.43	24368.2	26377	247	1484	27.78	40	215	28	25	185	2	0	2	0	1	2	1	295	1	0	0	169	168	0	1	1	3297.13	1	5.375	0	0	97.435	1	1	1
530	2	3	2	0.38	41274.6	40810.3	489	1246	30.56	54	94	19	20	64	2	0	2	1	2	2	2	162	0	0	0	170	169	3	1	0	5101.28	2	1.74074	0	0	120.64	1	2	0
531	1	1	1	2.0252	19361.7	20579.8	476.5	1882	31.15	63	170	58	67	195	1	0	2	0	2	2	2	275	1	0	0	173	173	3	1	1	2572.48	2	2.69841	0	0	152	1	2	0
532	1	3	1	1.63	80078.9	86943.7	1191.5	2293	42.65	31	103	26	21	198	2	0	2	0	1	2	0	177	1	0	0	176	176	3	0	1	10868	2	3.32258	0	0	103.785	1	4	1
533	1	1	1	0.68	2985.37	3027.88	229.5	1917.5	36.69	34	130	116	50	159	2	0	2	0	2	2	0	199	1	0	0	172	170	0	0	0	378.485	2	3.82353	0	0	165.1	1	3	1
534	1	3	3	5	80151.8	82142.5	846.5	2994	36.3	54	143	32	25	84	1	0	2	1	2	2	1	217	1	0	0	174	173	3	1	2	10267.8	2	2.64815	0	0	134.065	1	3	0
535	2	3	3	5	52901.8	55785.3	523	1571	35.11	27	84.02	21	27	662	1	1	2	0	2	1	0	177	1	0	0	167	166	3	2	2	6973.16	2	3.11185	0	1	73.77	1	3	1
536	2	1	1	2.51	2898.41	3029.38	102	1080.5	27.38	29	123	185	128	169	2	0	2	1	1	2	0	187	1	0	0	166	165	0	0	1	378.672	1	4.24138	0	0	32.01	0	1	1
537	1	1	3	1.8	15623.2	14680.5	187	2265	29.37	31	153.92	12	19	490	2	0	2	0	2	2	1	269	1	1	0	144	143	0	2	1	1835.06	1	4.96516	0	0	247.85	1	1	1
538	1	3	2	0.71	9866.37	10175.5	685.5	1852	26.48	50	169	20	26	105	1	0	1	0	1	2	0	243	1	1	1	122	121	3	2	0	1271.93	1	3.38	0	0	182.355	1	1	1
539	1	3	3	1.5	79295.6	80729.1	405	2778	30.23	47	133	32	28	155	2	0	2	1	1	2	1	215	1	0	0	178	177	2	0	1	10091.1	2	2.82979	0	0	109.3	1	2	0
540	1	1	1	0.57	20993.1	22723.7	866.5	3086.5	31.32	41	123	36	23	266	2	0	2	0	2	2	1	223	1	0	0	158	158	3	1	0	2840.46	2	3	0	0	239.28	1	2	1
541	2	3	2	5	110712	112518	205	1207.5	46.24	65	75	32	23	160	2	0	2	0	2	1	1	176	1	0	0	171	170	0	1	2	14064.8	2	1.15385	0	0	41.315	0	4	0
542	1	4	1	0.21	6427.92	6754.12	84	866.5	55.97	36	121	27	23	68	2	0	2	1	1	2	0	172	1	0	0	180	179	0	0	0	844.266	2	3.36111	0	0	22.52	0	4	1
543	1	3	3	1.9	46092.8	48445.8	366.5	2259	47.15	40	117	60	41	184	2	0	2	1	2	2	2	197	1	0	0	177	177	2	0	1	6055.72	2	2.925	0	0	264.155	1	4	0
544	2	3	2	3.21	63157.8	62457.7	379	1953	30.52	51	88	25	29	285	1	0	1	1	1	1	0	199	1	0	0	173	172	2	2	2	7807.21	2	1.72549	0	1	52.75	1	2	0
545	2	3	2	3.64	66182.6	76869.2	254.5	1246.5	40.51	65	74	20	30	97	1	0	2	1	1	2	1	160	0	0	0	168	166	1	2	2	9608.65	2	1.13846	0	0	51.245	1	4	0
546	1	1	1	1.4	4764.75	4928.41	377.5	1594.5	28.73	31	139	30	23	108	2	0	2	1	2	2	0	192	1	0	0	179	178	2	0	1	616.052	1	4.48387	0	0	50.185	1	1	1
547	2	1	3	1.16	17702	18213	126	1428	37.13	53	130	18	17	100	1	0	2	0	1	2	0	204	1	0	0	165	164	0	1	1	2276.63	2	2.45283	0	0	44.84	0	3	0
548	2	1	2	5	23957.8	24649.4	170.5	831	28.62	40	93	28	29	264	1	0	2	1	1	2	2	183	1	0	0	164	163	0	1	2	3081.17	1	2.325	0	0	50.98	1	1	0
549	1	3	1	0.84	15485.9	15809.7	100.5	1057.5	29.12	53	104	24	37	229	2	0	2	0	1	2	1	205	1	1	0	156	156	0	2	0	1976.21	1	1.96226	0	0	107.42	1	1	0
550	2	3	2	1.21	38216	38568.3	325.5	1733	33.39	58	74	22	20	110	1	0	2	0	1	2	1	157	0	1	0	134	133	1	2	1	4821.04	2	1.27586	0	0	88.455	1	2	0
551	1	3	3	1.82	21792.4	22475.1	357	2493.5	28.18	45	69	46	59	126	1	1	1	1	1	2	1	143	0	1	1	103	102	2	2	1	2809.39	1	1.53333	0	0	54.16	1	1	0
552	1	1	1	1.74	4329.1	4476.16	346	2273	27.18	39	157.695	31	30	782	2	0	2	0	2	2	2	321	1	1	1	28	27	2	2	1	559.52	1	4.04346	0	0	49.68	0	1	1
553	2	1	1	0.6	19915.7	21498.8	446.5	4571	27.58	66	86	21	29	187	2	0	2	0	2	2	2	193	1	0	0	177	175	2	1	0	2687.35	1	1.30303	0	0	364.385	1	1	0
554	1	1	3	5	7101.45	6672.96	459.5	1921	31.88	37	104	25	29	241	1	0	2	1	1	1	1	194	1	0	0	169	169	2	2	2	834.119	2	2.81081	0	1	105.55	1	2	0
555	2	3	1	3.41	65328.9	69657.2	271	1385.5	30.65	30	99	22	24	168	1	0	2	1	2	1	0	168	1	0	0	157	156	1	2	2	8707.15	2	3.3	0	1	38.04	0	2	1
556	2	3	1	1	41045.8	43879.6	260.5	1724	27.66	54	82	15	21	176	1	1	2	1	2	1	0	174	1	1	0	125	124	1	2	1	5484.95	1	1.51852	0	0	88.325	1	1	0
557	2	1	1	0.62	7733.27	10747.8	48.5	398.5	27.37	62	83	14	17	229	1	0	2	0	2	1	0	191	1	0	0	175	174	0	2	0	1343.48	1	1.33871	0	1	18.145	0	1	0
558	1	3	3	5	43718.5	43970.3	288	1807.5	35.24	69	98	21	22	95	1	0	2	1	1	2	1	187	0	0	0	172	171	1	2	2	5496.29	2	1.42029	0	0	142.23	1	3	0
559	2	3	2	5	89845.5	92147.6	251.5	1167	39.44	38	211	16	18	266	2	0	2	0	2	2	2	307	1	0	0	175	175	1	1	2	11518.5	2	5.55263	0	0	58.58	1	3	1
560	2	2	3	5	76398.4	77644.9	215.5	1755.5	45.79	67	130	24	16	123	1	0	2	1	2	2	0	225	1	0	0	175	174	0	1	2	9705.61	2	1.9403	0	0	82.95	1	4	0
561	1	4	2	1.82	28255.1	30431.3	318	2297	30.32	53	114	15	18	134	2	0	2	1	2	1	0	197	0	1	0	168	167	1	0	1	3803.91	2	2.15094	0	0	71.125	1	2	0
562	1	4	3	3.64	31991.4	32380.4	517.5	3005.5	42.51	48	106	104	81	199	2	0	2	0	2	2	1	200	1	0	0	168	168	3	0	2	4047.55	2	2.20833	0	0	276.525	1	4	0
563	1	4	2	3.27	25041.4	27142.9	193	1319.5	31.67	47	98	32	29	193	2	0	2	1	2	2	0	188	1	0	0	164	164	0	0	2	3392.87	2	2.08511	0	0	49.24	0	2	0
564	2	1	1	3.54	18592.5	19744	546	3101.5	23.57	52	87	33	29	67	2	0	2	1	1	2	0	155	0	0	0	170	170	3	0	2	2468	0	1.67308	0	0	113.93	1	0	0
565	2	1	3	1.15	6354.93	5263.33	534.5	3015.5	32.96	64	68	44	48	95	1	0	2	0	2	1	0	152	0	0	0	173	172	3	2	1	657.916	2	1.0625	0	1	199.52	1	2	0
566	1	3	3	2.27	41236.4	40961.7	448	1543.5	43.21	38	166	31	36	112	1	0	2	0	1	2	0	229	1	1	0	46	45	2	2	1	5120.22	2	4.36842	0	0	29.965	0	4	1
567	1	4	2	5	7775.48	7965.05	322	2069.5	35.05	43	108	21	29	84	1	0	1	1	2	2	1	169	0	1	0	37	36	1	2	2	995.631	2	2.51163	0	0	237.685	1	3	0
568	1	3	3	5	80151.8	82142.5	393.5	2370	36.38	41	34	74	36	157	1	0	1	0	2	2	1	109	1	0	0	157	157	2	1	2	10267.8	2	0.829268	0	0	89.635	1	3	0
569	1	1	1	1.04	27433.6	29218	398	3813.5	27.79	40	183	32	26	139	2	0	2	1	2	2	2	251	1	0	0	164	163	2	0	1	3652.24	1	4.575	0	0	284.625	1	1	1
570	1	1	1	1.25	25437.2	25821.2	269.5	1204	29.66	52	115	48	32	68	2	0	2	1	2	2	0	182	0	0	0	173	172	1	0	1	3227.65	1	2.21154	0	0	72.09	1	1	0
571	1	1	1	0.7	7101.45	10774.9	217.5	1589.5	32.25	26	62	36	28	143	1	0	2	0	1	1	1	117	1	1	1	151	150	0	2	0	1346.86	2	2.38462	0	0	55.77	1	2	0
572	1	1	1	1.56	8069.95	8170.16	318	2319	32.8	47	107	17	20	121	2	0	2	1	2	2	0	179	0	0	0	165	164	1	0	1	1021.27	2	2.2766	0	0	217.37	1	2	0
573	1	2	3	5	80696.2	83191.5	598	2967	27.98	38	113.248	52	32	636	1	0	2	1	1	1	1	205	1	0	0	173	172	3	1	2	10398.9	1	2.98022	0	0	196.565	1	1	0
574	1	1	1	2.45	21306.6	21628.2	603.5	3737	27.94	52	142	23	19	328	2	0	2	0	2	2	2	266	1	0	0	167	167	3	0	1	2703.52	1	2.73077	0	0	215.25	1	1	0
575	1	2	1	4.25	59784.8	61708.8	424.5	2616	29.23	43	160	49	22	106	1	0	2	0	2	2	1	227	1	0	0	167	167	2	0	2	7713.6	1	3.72093	0	0	125.39	1	1	1
576	2	1	1	1.68	7094.98	6454.94	388.5	1386	32.89	56	175	37	36	184	2	0	2	1	2	2	0	271	1	0	0	177	175	2	2	1	806.868	2	3.125	0	0	129.675	1	2	1
577	1	3	2	3.66	51637	51293	200.5	1014	38.75	47	82	51	42	225	1	0	2	0	1	2	1	176	1	1	0	65	63	0	2	2	6411.63	2	1.74468	0	0	81.375	1	3	0
578	2	1	1	1.9	10668.7	9287.49	410.5	2546	32.84	51	119	20	26	147	2	1	1	0	2	2	0	203	1	0	0	169	168	2	2	1	1160.94	2	2.33333	0	0	126.07	1	2	0
579	1	3	2	2.73	89859.4	89638.6	1086	2474.5	31.27	34	186	133	68	158	2	0	2	1	2	2	2	254	1	0	0	169	168	3	1	1	11204.8	2	5.47059	0	0	134.31	1	2	1
580	1	4	3	5	9769.35	10494.8	316.5	1897	31.53	45	82	30	25	96	1	1	2	1	2	1	1	149	0	0	0	176	175	1	2	2	1311.85	2	1.82222	0	0	127.72	1	2	0
581	1	1	1	0.75	5642.42	5582.38	425	1968.5	25.98	41	146	37	26	146	2	0	2	0	2	2	0	218	1	0	0	173	172	2	2	0	697.797	1	3.56098	0	0	82.83	1	1	1
582	2	3	2	2.5	53574.9	52882.1	197.5	1245.5	26.79	62	59	26	32	108	1	0	2	1	1	1	0	145	0	1	1	116	115	0	2	1	6610.26	1	0.951613	0	1	75.79	1	1	0
583	1	3	3	3.11	72840.6	75566.7	280	2410.5	41.96	40	104	32	24	210	1	0	2	0	2	2	0	187	1	0	0	178	177	1	1	2	9445.84	2	2.6	0	0	171.045	1	4	0
584	1	1	3	5	30954.4	31669.5	674	2253.5	29.01	41	108	43	30	163	2	0	2	1	1	2	0	184	1	0	0	175	173	3	0	2	3958.69	1	2.63415	0	0	130.96	1	1	0
585	1	1	1	0.95	3049.04	3152.62	371	1879	32.6	40	104	16	16	191	2	0	2	0	2	2	2	186	1	0	0	172	172	2	2	0	394.078	2	2.6	0	0	215.63	1	2	0
586	1	1	2	0.62	23039.9	24160.8	153.5	1403.5	25.41	46	73	154	90	149	2	0	2	1	2	2	0	152	0	0	0	158	157	0	0	0	3020.11	1	1.58696	0	0	54.045	1	1	0
587	2	3	2	3.41	31854.9	36585.4	480	1663.5	29.66	57	74	19	27	109	1	0	2	0	1	2	0	155	0	1	0	129	129	3	2	2	4573.18	1	1.29825	0	0	126.04	1	1	0
588	2	3	3	3.11	53648.1	62165.8	381	1794.5	42.08	62	62	19	19	197	1	0	2	0	1	1	0	166	1	0	0	178	177	2	2	2	7770.73	2	1	0	1	76.805	1	4	0
589	1	3	1	1.95	25637.7	29190.6	261.5	1740	27.78	47	51	24	25	229	1	0	2	1	1	1	1	145	1	1	0	22	21	1	2	1	3648.82	1	1.08511	0	1	88.7	1	1	0
590	1	1	1	0.47	19568	20384.4	371.5	1921.5	25.46	51	128	63	58	241	2	0	2	0	2	2	1	233	1	0	0	165	165	2	1	0	2548.04	1	2.5098	0	0	108.53	1	1	0
591	1	1	3	5	4219.97	4272.37	358.5	1969.5	43.86	47	98	25	18	40	2	0	2	1	2	2	0	154	0	0	0	174	174	2	0	2	534.047	2	2.08511	0	0	94.285	1	4	0
592	1	3	3	5	38425.2	39149.4	152	3062.5	33.16	41	154	26	25	184	1	0	2	1	2	2	0	234	1	0	0	179	179	0	0	2	4893.68	2	3.7561	0	0	246.76	1	2	1
593	2	3	3	2.73	67087.4	66219.9	378	822	22.85	95	157	22	37	84	1	0	2	0	2	2	1	271	1	1	0	102	100	2	2	1	8277.49	0	1.65263	0	0	73.51	1	0	0
594	1	3	3	4.16	72840.6	75566.7	84	902	38.2	28	86.76	35	25	439	2	0	2	0	1	2	2	159	1	1	1	26	24	0	1	2	9445.84	2	3.09857	0	0	49.915	0	3	1
595	2	3	1	1.4952	44199.6	45887.2	211	1125	35.34	60	94	36	32	96	1	0	2	0	2	1	2	175	0	1	0	61	60	0	1	1	5735.9	2	1.56667	0	0	20.05	0	3	0
596	1	1	1	3.41	30460.3	32971.3	355	1605.5	27.95	62	173	31	30	120	1	0	2	0	2	2	0	259	1	0	0	165	164	2	1	2	4121.41	1	2.79032	0	0	46.21	0	1	0
597	1	1	1	0.7	26744.1	28096.7	783.5	3183.5	28.73	48	113	45	38	68	2	1	2	1	2	2	2	177	0	0	0	169	169	3	0	0	3512.09	1	2.35417	0	0	209.315	1	1	0
598	2	3	1	1.47	37165.6	43276.5	271.5	2457	44.93	48	85	31	26	135	1	0	2	0	2	2	2	161	0	0	0	160	160	1	1	1	5409.56	2	1.77083	0	0	225.885	1	4	0
599	2	3	3	1.25	42031.6	43220.2	378	1339.5	44.32	58	124	19	18	99	2	0	1	0	1	2	0	203	1	0	0	174	174	2	1	1	5402.53	2	2.13793	0	0	64.245	1	4	0
600	2	1	1	1.37	10668.7	9706.29	335.5	1392	51.42	57	56	18	17	113	2	0	2	0	1	1	0	138	0	1	1	146	146	1	2	1	1213.29	2	0.982456	0	0	87.76	1	4	0
601	2	3	2	1.84	28238.1	30754.1	472	1278	25.21	62	158	15	28	180	2	0	1	1	1	1	0	259	1	1	0	77	75	3	2	1	3844.26	1	2.54839	0	0	100.88	1	1	0
602	2	1	1	1.2	3574.27	3809.85	315.5	1652	30.68	47	87	23	22	370	2	0	2	1	2	2	0	212	1	0	0	167	167	1	0	1	476.231	2	1.85106	0	0	99.18	1	2	0
603	1	3	2	3.35	60645.9	61321.3	262	2314	40.18	60	129	30	21	272	2	0	1	0	1	2	1	246	1	1	0	12	11	1	2	2	7665.17	2	2.15	0	0	138.455	1	4	0
604	2	5	3	3.73	6718.47	7058.73	540.5	2951	36.71	52	91	16	16	95	2	0	2	1	1	2	0	163	0	0	0	172	172	3	0	2	882.341	2	1.75	0	0	198.61	1	3	0
605	1	3	1	1.13	20926	21315.1	291.5	1738	29.45	64	84	21.25	25.58	55	1	0	2	1	1	2	1	161	0	0	0	175	174	1	2	1	2664.39	1	1.3125	0	0	79.61	1	1	0
606	2	1	3	1.5	15636.9	16605.4	590	1691.5	25.65	55	131	37	24	130	2	0	2	1	2	2	0	215	1	0	0	174	172	3	0	1	2075.67	1	2.38182	0	0	161.985	1	1	0
607	1	3	3	0.41	42949.4	42627.4	551	2451.5	32.09	51	112	37	28	78	2	0	2	0	2	2	0	182	0	0	0	161	160	3	0	0	5328.42	2	2.19608	0	0	249.12	1	2	0
608	1	3	2	3.25	36870	37536.5	767	2407	47.23	42	73	33	22	226	1	0	2	1	2	1	0	165	1	0	0	156	156	3	0	2	4692.07	2	1.7381	0	1	46.575	0	4	0
609	2	3	2	0.91	38216	39386.3	475.5	1633	31.12	50	124	15	19	225	1	0	2	0	1	1	1	225	1	1	1	130	129	3	2	0	4923.29	2	2.48	0	0	77.91	1	2	0
610	2	3	3	1.52	66182.6	65449	193.5	1380	33.52	50	169	20	23	282	2	0	2	1	2	2	1	281	1	1	0	79	78	0	2	1	8181.12	2	3.38	0	0	66.66	1	2	1
611	1	1	1	1.71	20000.7	21259	227.5	1028.5	26.11	47	164.25	36	35	537	1	0	2	0	2	1	1	326	1	0	0	159	158	0	1	1	2657.38	1	3.49468	0	0	29.835	0	1	1
612	1	3	3	2.18	37131.1	39668.5	784	1746	29.97	46	55	29	26	160	2	1	2	1	2	1	1	136	1	0	0	160	159	3	2	1	4958.57	1	1.19565	0	0	115.325	1	1	0
613	1	3	2	3.03	43718.5	44231.2	364.5	1519.5	45.74	38	117	22	26	83	1	0	2	1	1	1	0	174	1	0	0	177	176	2	2	2	5528.9	2	3.07895	0	0	79.875	1	4	1
614	2	3	3	5	96707.2	98868.6	404	2662	32.42	35	142.26	17	16	1308	2	0	2	1	2	1	2	247	1	0	0	179	177	2	1	2	12358.6	2	4.06457	0	0	36.325	0	2	1
615	1	4	2	1.62	24469.4	26354	300.5	2152.5	46.92	40	131	20	19	124	1	0	2	0	2	2	2	198	1	0	0	176	175	1	0	1	3294.25	2	3.275	0	0	220.17	1	4	1
616	2	4	3	3.98	27880.5	28245.8	399.5	2984	33.29	40	71	73	55	55	2	0	2	0	2	2	0	124	0	0	0	158	158	2	0	2	3530.72	2	1.775	0	0	184.91	1	2	0
617	2	2	3	1.33	8718.58	9259.39	202	1501	34.02	54	79	18	23	291	2	0	2	1	1	2	1	195	1	0	0	175	175	0	0	1	1157.42	2	1.46296	0	0	134.11	1	2	0
618	1	3	3	4.04	94527.4	98065.1	311	2310	35.12	33	100	80	55	271	1	0	2	1	2	2	1	191	1	0	0	159	159	1	1	2	12258.1	2	3.0303	0	0	126.785	1	3	1
619	1	3	3	3.74	60687.3	63939.3	396	1659	26.06	40	86	14	29	141	2	0	2	1	1	2	2	158	0	1	0	72	71	2	2	2	7992.41	1	2.15	0	0	141.91	1	1	0
620	1	3	1	1.36	29189.1	32237.7	212	784	28.54	86	95	15	27	44	1	0	2	0	2	2	1	192	0	0	0	171	170	0	2	1	4029.71	1	1.10465	0	0	48.41	0	1	0
621	1	3	1	1.56	46474.1	47019	385.5	2328	36.9	25	71	37	30	290	1	0	2	0	1	2	1	157	1	0	0	170	169	2	2	1	5877.38	2	2.84	0	0	162	1	3	0
622	2	1	1	1.5165	9340.31	12329.2	399.5	1572	31.41	50	139	18	23	137	1	0	2	0	2	1	0	219	1	0	0	158	158	2	2	1	1541.16	2	2.78	0	0	73.08	1	2	0
623	1	1	1	1.2	20256.9	21926.8	324	2914	28.76	38	111	55	32	115	2	0	2	0	2	2	0	174	1	0	0	166	165	1	1	1	2740.84	1	2.92105	0	0	163.35	1	1	0
624	1	3	2	3.31	62773.4	62023.4	407.5	1729.5	43.58	61	106	26	22	66	2	1	2	1	1	1	0	183	0	1	0	146	146	2	2	2	7752.92	2	1.7377	0	0	119.45	1	4	0
625	1	4	1	2.71	25858.4	26932.1	267	1370	52.94	43	96	20	24	60	2	0	2	0	2	2	0	153	0	0	0	170	168	1	1	1	3366.51	2	2.23256	0	0	30.04	0	4	0
626	1	3	3	2.6328	43934.3	44661.4	319	1703.5	26.64	27	22	41	48	242	1	1	1	1	1	1	1	101	1	1	0	106	105	1	2	1	5582.67	1	0.814815	0	1	41.895	0	1	0
627	2	3	3	1.22	68114.6	78929.2	300.5	1259	44.17	48	80	18	16	62	1	0	2	0	1	2	0	142	0	1	1	139	139	1	2	1	9866.15	2	1.66667	0	0	72.735	1	4	0
628	1	4	3	2.35	24017.2	26097	409	2250	47.57	46	77	29	24	107	1	0	2	1	1	2	1	148	0	0	0	157	157	2	0	1	3262.12	2	1.67391	0	0	136.03	1	4	0
629	1	3	3	1.29	16712.7	16601.4	582	4580	35.72	45	97	23	24	132	2	1	1	1	2	1	0	172	0	1	0	108	107	3	2	1	2075.17	2	2.15556	0	0	263.275	1	3	0
630	1	1	1	2.61	3251.36	4720.38	363.5	1648.5	33.58	41	83	24	28	214	1	0	2	1	1	2	1	170	1	1	1	46	44	2	2	1	590.047	2	2.02439	0	0	58.895	1	2	0
631	1	3	2	2.42	89650.9	91877.5	254	2034	39.18	46	86	30	25	199	2	0	2	0	2	1	0	175	1	0	0	176	175	1	1	1	11484.7	2	1.86957	0	0	93.035	1	3	0
632	1	3	1	1.21	15391.9	17090.5	156.5	1326.5	37.04	55	145	21	23	158	2	0	2	0	2	2	0	236	1	1	0	147	146	0	2	1	2136.31	2	2.63636	0	0	81.975	1	3	0
633	1	4	1	1.16	25418.6	25727.7	580.5	3032	45.39	29	78	78	29	214	1	0	2	0	2	1	0	153	1	0	0	174	173	3	0	1	3215.96	2	2.68966	0	1	48.015	0	4	0
634	1	3	2	4.76	104644	107077	686	2095.5	32.97	50	155	25	20	149	1	0	2	1	2	2	0	241	1	0	0	172	171	3	1	2	13384.6	2	3.1	0	0	117.325	1	2	1
635	1	1	1	1.71293	6274.9	6690.76	273.5	1813	41.98	33	152	23	22	138	1	0	2	1	1	1	0	217	1	0	0	175	175	1	0	1	836.346	2	4.60606	0	0	66.84	1	4	1
636	1	3	3	2.5	48021	51437.4	396	3428.5	39.73	42	96	29	30	96	1	0	2	1	1	2	1	161	0	1	1	65	64	2	2	1	6429.67	2	2.28571	1	0	51.32	1	3	0
637	2	1	1	0.51	17204.9	17701.6	342	2209.5	48.37	41	126	26	25	225	2	0	2	0	2	1	0	220	1	0	0	161	159	1	1	0	2212.69	2	3.07317	0	1	89.38	1	4	1
638	2	1	1	0.9	7094.98	6176.43	298.5	1466.5	34.33	58	110	14	21	246	1	0	2	1	2	1	1	220	1	0	0	166	166	1	2	0	772.053	2	1.89655	0	0	92.63	1	2	0
639	1	3	2	2.03	21053.8	23130.9	347	1977	34.75	44	120	29	21	80	1	0	2	0	2	2	1	182	0	1	0	171	170	2	2	1	2891.36	2	2.72727	0	0	149.865	1	2	0
640	2	4	3	3.9	16730.4	17424.9	355.5	2668.5	30.22	54	126	29	30	126	1	0	2	0	1	2	0	207	1	0	0	158	157	2	2	2	2178.12	2	2.33333	0	0	182.27	1	2	0
641	1	1	2	3.01	8128.86	7638.37	279.5	2045	42.19	48	104	21	17	101	2	0	2	1	1	2	0	175	0	0	0	161	160	1	2	2	954.797	2	2.16667	0	0	109.45	1	4	0
642	1	3	3	4.68	105889	104617	750.5	2470	39.72	45	119	44	30	209	2	0	2	0	1	2	0	204	1	0	0	163	163	3	1	2	13077.1	2	2.64444	0	0	75.7	1	3	0
643	1	3	1	5	62773.4	63744.8	1181.5	2774.5	30.67	40	69	30.41	27.5	179	1	1	2	1	1	2	2	149	1	0	0	157	157	3	2	2	7968.1	2	1.725	0	0	211.23	1	2	0
644	2	3	2	0.23	70166.3	74815.1	205.5	1281.5	34.77	51	129	22	22	102	1	1	2	0	2	2	2	203	1	0	0	178	177	0	2	0	9351.89	2	2.52941	0	0	54.235	1	2	0
645	2	1	1	0.62	20451.2	20984	187.5	1958	30.69	32	85	39	37	79	1	0	2	0	2	2	0	136	1	0	0	157	156	0	0	0	2623	2	2.65625	0	0	164.7	1	2	0
646	1	3	3	2.65	22457.3	23409.4	552.5	2147.5	29.92	30	96	18	23	281	1	1	2	0	1	2	1	184	1	1	1	57	57	3	2	1	2926.17	1	3.2	0	0	137.63	1	1	1
647	1	1	2	1.68	26744.1	29194.9	307	2521.5	33.54	49	69	66	45	57	2	0	2	0	2	2	2	131	0	0	0	168	167	1	0	1	3649.36	2	1.40816	0	0	217.295	1	2	0
648	1	3	2	2.94	95214.9	100076	363	4005.5	29.76	64	113	78	37	106	2	0	2	1	1	2	2	200	1	0	0	170	169	2	0	1	12509.4	1	1.76562	0	0	227.49	1	1	0
649	1	2	3	2.21	71904.2	71727.6	409	2956	38.72	28	126	106	49	235	1	0	2	1	2	2	0	201	1	0	0	166	165	2	1	1	8965.95	2	4.5	0	0	172.145	1	3	1
650	1	3	3	1.07	90370.2	93752.3	362.5	1870.5	24.96	39	188	43	29	143	1	0	2	1	2	2	0	258	1	0	0	176	175	2	1	1	11719	0	4.82051	0	0	103.71	1	0	1
651	2	1	1	2.17	13763.1	14857.2	398	2023.5	37	27	112.715	38	25	605	2	0	2	0	1	2	0	205	1	0	0	166	166	2	1	1	1857.15	2	4.17463	0	0	60.02	1	3	1
652	1	3	1	3.18	74056.8	74086.8	818	3042	33.4	42	81	24	27	118	1	0	2	1	1	2	2	149	0	0	0	171	170	3	2	2	9260.85	2	1.92857	0	0	113.54	1	2	0
653	1	3	2	0.9	46092.8	50044.1	329	1494.5	36.62	36	158	35.53	26.83	190	2	0	2	1	2	2	0	236	1	0	0	174	174	1	0	0	6255.51	2	4.38889	0	0	122.085	1	3	1
654	1	4	3	3.42	25595.1	27566.3	351.5	2542.5	32.28	50	167.03	42	32	465	2	0	2	1	2	2	0	338	1	0	0	158	157	2	0	2	3445.79	2	3.3406	0	0	155.085	1	2	1
655	1	5	3	1.57	84293.6	85817.4	657	3734.5	40.45	59	59	44	30	199	1	0	2	0	1	1	0	161	1	0	0	169	169	3	0	1	10727.2	2	1	0	1	107.33	1	4	0
656	1	3	2	4.75	63454	65198.4	593.5	2721	30.98	40	111	32	20	188	2	0	2	1	2	2	0	193	1	0	0	178	177	3	1	2	8149.8	2	2.775	0	0	150.305	1	2	0
657	1	3	3	3.21	80622.8	85912.4	322	1517.5	43.19	37	74	42	28	239	2	0	2	1	1	2	0	156	1	0	0	175	174	1	0	2	10739.1	2	2	0	0	60.21	1	4	0
658	1	2	2	3.73	50168.5	52856.9	349	1496.5	31.33	39	151	100	61	205	2	0	2	1	1	2	2	236	1	0	0	167	166	2	2	2	6607.11	2	3.87179	0	0	28.385	0	2	1
659	1	3	3	2.26	80641.1	83134.8	584	2597.5	42.44	55	73	46	29	164	1	0	2	1	1	1	0	163	1	0	0	163	162	3	1	1	10391.8	2	1.32727	0	0	121.335	1	4	0
660	1	2	3	5	71375.2	73918.3	501	2483	35.78	40	129	33	23	299	2	0	2	1	1	2	0	231	1	0	0	174	173	3	0	2	9239.79	2	3.225	0	0	113.65	1	3	1
661	2	3	1	0.6	40742.2	42685.2	196.5	1739.5	43.07	39	123	20	17	107	2	0	2	0	2	2	2	186	1	1	0	61	60	0	1	0	5335.65	2	3.15385	0	0	94.795	1	4	1
662	1	2	3	4.11	19568	20187.7	397.5	2927	29.16	42	135	37	27	102	2	0	2	1	1	2	0	200	1	0	0	165	165	2	1	2	2523.47	1	3.21429	0	0	168.865	1	1	1
663	2	1	1	1.72	4898.22	5221.06	342.5	1335.5	33.6	41	71	22	19	135	2	0	2	1	2	2	0	140	0	0	0	164	163	1	0	1	652.632	2	1.73171	0	0	102.63	1	2	0
664	1	3	2	4.77	78613	79111.5	376	1439	22.91	59	65	27	31	338	1	1	2	1	1	2	1	198	1	1	0	144	143	2	2	2	9888.94	0	1.10169	0	0	10.575	0	0	0
665	2	1	1	1	5328.67	7739.83	172	614	26.86	84	113	16	23	94	1	0	2	1	2	2	1	216	1	0	0	166	165	0	2	1	967.479	1	1.34524	0	0	36.6	0	1	0
666	2	2	1	2.21	52266.7	55115.7	94.5	549.5	29.83	55	182	73	48	129	1	0	2	1	1	2	0	263	1	0	0	166	166	0	2	1	6889.46	1	3.30909	0	0	13.23	0	1	1
667	2	4	3	0.37	7421.04	7749.93	345	2637.5	50.06	33	95	17	18	62	2	0	2	1	2	2	0	143	1	0	0	162	160	2	0	0	968.741	2	2.87879	0	0	139.33	1	4	0
668	1	1	1	1.02	4274.63	4327.71	690	3845.5	34.94	47	60	30	30	55	2	0	2	1	1	2	0	120	0	0	0	174	173	3	0	1	540.964	2	1.2766	0	0	304.515	1	2	0
669	1	4	2	1.56	26865.1	29119.8	305.5	1825.5	43.74	54	153	28	22	294	1	0	2	0	2	1	2	269	1	1	0	166	165	1	0	1	3639.97	2	2.83333	0	1	27.495	0	4	0
670	2	3	2	1.63	70166.3	74815.1	784	2189.5	30.56	42	157.81	24	27	433	2	0	2	1	1	2	0	287	1	0	0	177	176	3	2	1	9351.89	2	3.75738	0	0	161.005	1	2	1
671	1	3	3	5	86017.1	88381.7	386.5	2950.5	35.43	50	86	32	28	105	1	0	2	1	1	1	0	158	0	0	0	179	178	2	1	2	11047.7	2	1.72	0	1	87.74	1	3	0
672	2	4	1	0.44	13659.3	13565.8	168	1557	47.63	48	142	14	20	127	1	1	2	0	2	2	0	219	1	1	0	160	159	0	2	0	1695.73	2	2.95833	0	0	149.54	1	4	0
673	2	3	1	1.48	28479.7	30336.4	173.5	1092	33.91	54	119	14	22	173	1	0	2	0	1	2	0	210	1	1	1	90	89	0	2	1	3792.05	2	2.2037	0	0	58.415	1	2	0
674	2	3	2	1.88	51091.4	59092.7	276	1795	30.88	74	130	18	22	98	2	0	1	0	2	1	1	225	1	0	0	163	163	1	2	1	7386.59	2	1.75676	0	0	103.31	1	2	0
675	2	1	3	2.8	19062.9	19406.4	204	1045.5	39.19	62	53	18	20	137	2	0	2	1	2	2	1	145	0	0	0	165	165	0	0	1	2425.8	2	0.854839	0	0	54.025	1	3	0
676	2	1	2	3.5	15620.3	15726.2	257	1399.5	38.75	43	114	25	22	91	2	0	2	1	2	2	0	178	0	0	0	161	160	1	1	2	1965.78	2	2.65116	0	0	47.515	0	3	0
677	1	3	2	2	37638.9	38417.7	209	1316	31.52	38	138	55	33	302	2	0	2	1	1	2	2	242	1	0	0	178	177	0	0	1	4802.21	2	3.63158	0	0	113.39	1	2	1
678	1	1	1	0.84	3251.36	2939.33	391	2043	26.99	45	76	22	21	84	2	0	2	0	1	2	0	138	0	0	0	166	165	2	2	0	367.417	1	1.68889	0	0	128.265	1	1	0
679	2	3	3	3.7525	55138.8	58035.7	523	2221.5	26.95	63	76	53	51	66	1	0	2	0	1	1	0	154	0	0	0	165	164	3	2	2	7254.47	1	1.20635	0	0	155.36	1	1	0
680	1	3	1	1.01	29577.9	30964.7	176.5	1321.5	33.47	38	160	97	67	212	2	0	2	1	2	2	2	244	1	0	0	174	174	0	1	1	3870.59	2	4.21053	0	0	100.32	1	2	1
681	2	3	3	2.48	82875.1	81956.4	248	1913	37.74	65	85	18	27	143	2	1	2	0	1	2	1	183	0	1	0	106	104	0	2	1	10244.5	2	1.30769	0	0	124.125	1	3	0
682	2	3	1	1.12	31854.9	36749.6	282.5	1231.5	30.52	40	99	19	24	363	2	0	2	1	2	1	0	216	1	1	1	97	96	1	2	1	4593.7	2	2.475	0	0	47.5	0	2	0
683	1	1	1	1.37	19913	20718.4	266.5	2331	43.41	39	30	54	49	192	2	0	2	1	2	2	0	111	1	0	0	172	170	1	0	1	2589.79	2	0.769231	0	0	167.525	1	4	0
684	1	3	2	1.95	98473.7	99798.3	529	3144.5	30.48	35	159.01	17	21	579	1	0	2	1	2	2	0	322	1	0	0	163	162	3	1	1	12474.8	2	4.54314	0	0	211.4	1	2	1
685	1	3	1	1.71	8437.71	8795.41	469.5	1850.5	25.94	37	75	132	92	77	2	0	2	0	2	1	0	129	1	1	0	42	41	3	2	1	1099.43	1	2.02703	0	0	107.91	1	1	0
686	2	1	3	4.97	16485.7	16422.5	310	3147.5	37.19	61	155	22	21	126	2	0	2	1	1	2	0	243	1	0	0	176	175	1	0	2	2052.81	2	2.54098	0	0	284.165	1	3	0
687	1	2	3	2.73	20442.8	20279.8	181	1712.5	31.37	56	113	26	21	139	2	0	2	1	2	2	0	200	1	0	0	163	162	0	0	1	2534.98	2	2.01786	0	0	156.685	1	2	0
688	1	1	1	1.87	4433.67	4008.18	413	2938	32.72	44	113	32	31	188	1	0	2	0	2	1	1	193	1	0	0	177	177	2	2	1	501.023	2	2.56818	0	1	174.275	1	2	0
689	1	3	3	0	38877.4	39610.2	1024	4606	26.57	49	104	20	23	89	2	0	2	1	1	2	0	173	0	0	0	164	164	3	0	0	4951.27	1	2.12245	0	0	478.795	1	1	0
690	2	1	1	1.04	25233.7	27091.2	282	2279.5	32.48	34	83	34	27	138	2	0	2	0	2	2	2	146	1	0	0	165	164	1	0	1	3386.4	2	2.44118	0	0	157.09	1	2	0
691	1	3	3	5	39351.7	42162.1	375.5	3051.5	29.78	47	91	34	30	159	1	0	2	0	2	2	1	172	1	1	0	162	161	2	2	2	5270.27	1	1.93617	0	0	191.06	1	1	0
692	1	5	3	3.57	84585.4	87201	395.5	2698.5	43.64	52	134	23	23	193	1	0	2	1	1	2	0	228	1	0	0	161	160	2	1	2	10900.1	2	2.57692	0	0	89.225	1	4	0
693	2	3	3	1.64	55138.8	55782.9	276	2165.5	32.04	28	115	39	31	270	1	0	2	1	2	2	0	200	1	0	0	165	164	1	2	1	6972.86	2	4.10714	0	0	153.415	1	2	1
694	2	1	1	1.08	2746.97	2871.09	372	2333	29.51	41	69	21	21	87	2	0	2	1	2	2	0	130	0	0	0	173	172	2	0	1	358.887	1	1.68293	0	0	110.225	1	1	0
695	1	1	3	3.03	24368.2	25140	278.5	2450	24.28	37	136.12	46	31	421	1	0	2	1	1	2	0	229	1	0	0	168	168	1	1	2	3142.5	0	3.67892	0	0	214.275	1	0	1
696	1	5	3	4	81004.9	84036.6	332.5	1061	29.67	38	115	30	25	110	2	0	2	1	2	2	0	177	1	0	0	171	170	1	1	2	10504.6	1	3.02632	0	0	68.5	1	1	1
697	2	3	3	0.77	60019.3	63213.4	203	1579	38.42	27	108	17	19	130	2	0	2	1	1	2	0	162	1	0	0	159	159	0	0	0	7901.67	2	4	0	0	127.135	1	3	1
698	2	3	1	2.18	67802.8	71411.1	238	2406.5	33.48	49	86	27	20	99	2	0	2	1	2	2	1	157	0	0	0	179	178	0	0	1	8926.39	2	1.7551	0	0	150.365	1	2	0
699	2	3	3	2.55	65328.9	69657.2	881.5	1985.5	27.44	53	77	27.13	24.67	137	1	0	1	1	1	1	2	160	0	0	0	175	173	3	2	1	8707.15	1	1.45283	0	1	98.265	1	1	0
700	2	3	2	1.15	68537.6	69410	296.5	1016	37.2	40	101	109	46	119	2	0	2	0	2	2	2	167	0	0	0	162	161	1	0	1	8676.25	2	2.525	0	0	75.6	1	3	0
701	1	3	3	5	67429.9	70187.1	222.5	1786	34.2	40	133	34	26	165	2	0	2	1	1	2	0	208	1	0	0	172	171	0	1	2	8773.39	2	3.325	0	0	109.04	1	2	1
702	2	1	1	0.65	12006.2	9550.42	337.5	1377	27.7	44	151	19	18	296	1	0	2	0	1	1	0	259	1	0	0	169	169	1	2	0	1193.8	1	3.43182	0	1	124.175	1	1	1
703	2	5	3	0.31	33020.6	32480.8	398.5	2453.5	48.47	47	80	26	27	52	2	0	2	1	2	2	0	138	0	0	0	162	162	2	0	0	4060.1	2	1.70213	0	0	134.945	1	4	0
704	1	4	3	3.98	28551.5	29474.9	339.5	3098	32.11	41	158	27	23	71	2	0	2	1	2	2	0	215	1	0	0	161	161	1	1	2	3684.36	2	3.85366	0	0	190.985	1	2	1
705	2	1	2	1.95	10668.7	8820.97	279	1317	27.56	53	127	20	22	241	1	0	2	1	1	1	0	229	1	0	0	175	174	1	2	1	1102.62	1	2.39623	0	0	53.415	1	1	0
706	1	2	3	3.25	79687	82251.4	596	4056	32.95	50	146	49	37	206	2	0	2	0	2	2	0	239	1	0	0	176	174	3	0	2	10281.4	2	2.92	0	0	150.76	1	2	0
707	1	3	1	1.59	43718.5	43427.3	230	1601.5	28.87	27	87.76	28	28	377	1	0	2	0	1	2	0	184	1	1	0	144	144	0	2	1	5428.41	1	3.25037	0	0	92.005	1	1	1
708	1	3	2	1.36	39086.2	41867	141.5	576	32.79	43	77	16	16	106	1	1	2	0	2	2	2	143	0	0	0	176	176	0	2	1	5233.37	2	1.7907	0	0	27.315	0	2	0
709	1	3	3	5	78679	81482.3	371	2351.5	36.95	39	119	36	68	185	2	0	2	1	1	2	0	199	1	0	0	160	159	2	0	2	10185.3	2	3.05128	0	0	210.29	1	3	1
710	1	3	3	3.59	32996.8	34951	341.5	1506.5	35	47	62	18	18	72	1	1	1	0	1	2	0	125	0	1	0	17	16	1	2	2	4368.88	2	1.31915	0	0	76.285	1	3	0
711	2	3	3	1.56	74588.9	75417.2	315.5	1851	31.49	79	183	74	57	240	1	0	2	1	1	2	1	313	1	0	0	169	168	1	2	1	9427.16	2	2.31646	0	0	85.37	1	2	0
712	1	2	1	1.75	38870.1	46904.4	277	1237	33.54	32	74	52	40	383	2	0	2	1	2	2	0	186	1	0	0	167	167	1	0	1	5863.06	2	2.3125	0	0	74.01	1	2	0
713	1	4	1	0.94	9716.92	9953.83	529.5	4104.5	34.35	45	105	22	22	151	1	1	2	1	1	1	0	183	1	0	0	161	161	3	2	0	1244.23	2	2.33333	0	0	121.1	1	2	0
714	2	5	3	1.4	31715.1	32375.4	265.5	1935.5	35.01	61	109	16	19	65	2	0	2	0	2	2	0	185	0	0	0	162	160	1	1	1	4046.93	2	1.78689	0	0	107.275	1	3	0
715	2	4	3	1.07	25713.1	26017.1	89.5	621	40.65	35	110	25	26	152	1	0	1	1	1	2	2	177	1	0	0	179	179	0	1	1	3252.14	2	3.14286	0	0	37.58	0	4	1
716	2	4	1	2.18	28817.9	29662.3	280	2224	52.41	49	61	10	15	73	1	0	2	0	2	2	0	126	0	0	0	160	159	1	0	1	3707.79	2	1.2449	0	0	109.935	1	4	0
717	1	3	2	2.0278	16029.2	16217.1	438.5	1923	30.88	34	103	27.84	26.24	221	1	0	2	1	2	2	1	187	1	0	0	157	156	2	2	1	2027.14	2	3.02941	0	0	137.735	1	2	1
718	1	4	2	1.74	31256.4	32873.3	437	3084	46.57	51	145	43	29	72	2	0	2	1	2	2	0	213	1	0	0	162	162	2	0	1	4109.16	2	2.84314	0	0	222.46	1	4	0
719	2	3	3	1.25	38182.7	47657.9	315.5	1600.5	21.82	76	132	17	31	85	2	0	2	0	1	2	0	227	1	1	0	62	60	1	2	1	5957.23	0	1.73684	0	0	132.57	1	0	0
720	2	1	2	1.94	9128.33	12049.4	136	972	24.38	52	153	14	20	109	1	0	2	0	1	2	0	230	1	1	0	95	95	0	2	1	1506.18	0	2.94231	0	0	64.71	1	0	0
721	2	3	2	0.67	42265	45065.2	379	1711	30.95	46	126	43	50	196	2	0	1	1	2	1	0	214	1	1	0	164	163	2	2	0	5633.15	2	2.73913	0	1	117.48	1	2	0
722	1	3	3	2.65	88700.2	91782.2	289.5	1967	30.9	42	172	39	22	132	1	0	2	0	2	2	2	244	1	0	0	157	157	1	1	1	11472.8	2	4.09524	0	0	97.975	1	2	1
723	2	1	1	0.94	7733.27	7035.66	441.5	2165	27.15	34	99	22	24	129	2	0	2	1	1	2	0	161	1	0	0	176	175	2	2	0	879.458	1	2.91176	0	0	144.375	1	1	0
724	2	1	1	0.57	27071.4	29064.3	522	1043	45.63	52	102	32	22	150	2	0	2	0	2	2	0	188	1	0	0	158	158	3	0	0	3633.03	2	1.96154	0	0	63.965	1	4	0
725	2	3	2	1.63	63179.5	67797.9	222.5	1492	36.29	48	161	16	15	82	2	0	2	0	2	2	0	228	1	0	0	174	174	0	0	1	8474.74	2	3.35417	0	0	44.37	0	3	1
726	2	3	3	3.03	66182.6	65449	345.5	857.5	32.07	55	195	16	20	140	1	0	2	0	1	2	1	283	1	0	0	167	166	2	2	2	8181.12	2	3.54545	0	0	47.88	0	2	1
727	2	4	3	4.1	26487.6	26800.8	334	1701.5	49.03	62	150	16	19	76	1	0	2	1	1	2	0	229	1	0	0	171	171	1	1	2	3350.11	2	2.41935	0	0	73.445	1	4	0
728	2	1	2	1.46	8534.97	11266.2	210	984	32.26	59	113	19	23	174	1	0	2	1	1	2	1	209	1	0	0	165	164	0	2	1	1408.27	2	1.91525	0	0	58.995	1	2	0
729	1	1	1	0.78	10415.5	10769.3	442	2382.5	35.48	27	103	45	28	150	1	0	2	1	1	2	1	163	1	0	0	164	163	2	2	0	1346.16	2	3.81481	0	0	155.075	1	3	1
730	2	1	1	2.35	22044.5	23796.9	373.5	1227	30.6	64	183	32	29	235	2	0	2	0	1	1	0	297	1	0	0	169	168	2	1	1	2974.61	2	2.85938	0	1	44.795	0	2	0
731	2	3	3	1.43	60379.7	69998.4	144.5	1103	39.93	41	65	23	29	267	1	1	2	0	1	1	0	164	1	0	0	170	170	0	2	1	8749.8	2	1.58537	0	1	69.88	1	3	0
732	2	3	2	2.0628	28410.5	32547.6	236.5	1044.5	28.22	41	104	18	22	100	2	0	2	1	2	2	0	167	0	1	0	97	96	0	2	1	4068.45	1	2.53659	0	0	68.69	1	1	0
733	2	3	1	5	90455.7	93324.4	515.5	2322.5	33.67	40	102	38	23	164	2	0	2	1	1	2	1	177	1	0	0	172	171	3	1	2	11665.6	2	2.55	0	0	95.835	1	2	0
734	1	1	3	3.1	20000.7	20634.1	340	2249.5	29.19	75	139	37	26	208	2	0	2	1	2	2	1	258	1	0	0	159	158	1	1	2	2579.26	1	1.85333	0	0	75.82	1	1	0
735	1	3	2	3.73	60628.2	62579.3	421.5	2602	40.76	51	88	24	15	99	2	0	2	0	2	2	2	161	0	1	0	71	70	2	0	2	7822.42	2	1.72549	0	0	269.915	1	4	0
736	1	3	3	5	22202.7	24393.1	963.5	2227	23.18	72	117	47	42	89	2	0	1	0	2	2	0	209	1	1	0	134	132	3	2	2	3049.14	0	1.625	0	0	162.685	1	0	0
737	2	1	1	0.61	16464.1	23913.9	406.5	1678.5	33.42	35	114	17	20	233	2	0	2	0	1	1	1	198	1	1	0	64	62	2	2	0	2989.24	2	3.25714	0	0	46.28	0	2	1
738	1	1	2	3.06	20872.7	21888.2	335.5	2239.5	33.07	44	121	107	47	152	2	0	2	1	2	2	1	199	1	0	0	160	159	1	0	2	2736.03	2	2.75	0	0	142.995	1	2	0
739	1	4	3	5	23310.4	24218.6	380	910.5	36.31	62	144	57	115	281	1	0	2	1	2	2	2	270	1	0	0	171	170	2	1	2	3027.33	2	2.32258	0	0	64.9	1	3	0
740	1	3	2	1.28	20926	21315.1	185	1316	30.51	42	169	18	23	154	1	1	2	0	2	2	1	245	1	1	0	11	10	0	2	1	2664.39	2	4.02381	0	0	90.405	1	2	1
741	1	1	1	2.96	3877.55	5883.34	169.5	835.5	29.46	28	97	22	23	239	1	0	2	1	1	2	1	175	1	0	0	173	172	0	2	1	735.417	1	3.46429	0	0	47.94	0	1	1
742	1	3	1	1.89	31962	31580.1	281.5	1618	42.46	43	71	31	28	129	1	1	2	0	1	1	1	144	0	0	0	156	156	1	2	1	3947.52	2	1.65116	0	1	63.92	1	4	0
743	1	3	3	5	52851.2	56625.7	266.5	1469	27.58	46	65	22	21	60	2	1	2	1	1	2	0	124	0	0	0	164	163	1	2	2	7078.21	1	1.41304	0	0	63.68	1	1	0
744	2	3	1	1.98	95837.7	100392	244.5	1471.5	38.18	47	139	21	18	118	2	0	2	0	2	1	1	213	1	0	0	178	177	0	0	1	12549	2	2.95745	0	1	34.135	0	3	0
745	1	3	3	3.79	40704.5	41181.8	453.5	2296.5	29.65	52	116	16	21	85	2	0	1	0	2	2	1	188	0	1	0	149	148	2	2	2	5147.72	1	2.23077	0	0	56.185	1	1	0
746	1	1	1	1.1717	20000.7	21649.4	163	1746.5	27.52	30	132.59	55	37	449	2	0	2	0	2	2	0	232	1	0	0	158	158	0	1	1	2706.18	1	4.41967	0	0	115.805	1	1	1
747	1	4	3	0.68	5966.41	6249.85	326	2801	41.84	49	121	29	24	57	2	0	2	1	2	2	0	184	0	0	0	173	173	1	0	0	781.232	2	2.46939	0	0	210.33	1	4	0
748	2	1	1	1.24	17838.4	19256.4	193.5	937.5	31.45	51	144	25	23	163	1	0	2	0	2	2	0	229	1	0	0	173	172	0	1	1	2407.05	2	2.82353	0	0	81.29	1	2	0
749	1	3	3	5	67592.2	69682.3	1379	3868.5	43.23	39	125	26	28	190	1	0	2	1	1	2	0	207	1	0	0	167	166	3	1	2	8710.29	2	3.20513	0	0	140.545	1	4	1
750	1	1	1	0.6	23503.3	23668.7	159	2212.5	26.56	62	73	33	29	59	2	0	2	1	2	2	0	149	0	0	0	167	166	0	1	0	2958.59	1	1.17742	0	0	117	1	1	0
751	1	3	3	5	78679	81482.3	784.5	3460.5	28.88	29	97	25	18	205	1	0	2	0	2	1	2	172	1	0	0	164	163	3	0	2	10185.3	1	3.34483	0	1	146.845	1	1	1
752	2	3	2	1.55	43428.2	50229.4	213	742.5	31.62	54	101	23	20	265	1	0	2	1	1	1	2	211	1	0	0	178	176	0	2	1	6278.67	2	1.87037	0	0	26.375	0	2	0
753	1	2	2	0.98	6649.13	6931	185	1115	29.24	39	107	30	31	180	1	0	2	0	2	1	1	185	1	1	1	122	122	0	2	0	866.375	1	2.74359	0	0	72.47	1	1	0
754	1	1	1	0.95	20000.7	20835.1	362	2017.5	30.37	33	169	25	24	147	2	0	2	0	2	2	0	234	1	0	0	158	157	2	1	0	2604.39	2	5.12121	0	0	116.785	1	2	1
755	2	4	3	4.49	27793.8	28122.5	330	2448.5	45.07	49	151	25	21	173	1	0	2	0	2	2	0	237	1	0	0	180	179	1	1	2	3515.31	2	3.08163	0	0	186.755	1	4	1
756	1	1	1	0.79	18144	18718.6	264	1680.5	26.64	33	138.7	41	27	1034	2	0	2	1	2	2	1	236	1	0	0	173	172	1	1	0	2339.83	1	4.20303	0	0	111.45	1	1	1
757	2	3	2	5	117174	118842	659.5	1262	40.8	46	131	22	21	131	1	0	2	1	1	2	0	206	1	0	0	166	164	3	1	2	14855.2	2	2.84783	0	0	65.98	1	4	0
758	2	1	1	0.6	2718.05	2880.88	120	568	32.89	47	109	72	50	100	2	0	2	1	1	2	0	179	0	0	0	163	163	0	0	0	360.11	2	2.31915	0	0	31.715	0	2	0
759	1	1	1	1.29	5542.4	7352.58	229.5	1195	27.66	52	119	23	20	81	1	0	2	1	2	2	0	190	0	0	0	161	160	0	2	1	919.072	1	2.28846	0	0	34.61	0	1	0
760	1	4	2	4.91	9270.15	10123.4	319.5	1883.5	29.89	44	62	31	23	258	2	0	2	1	1	2	1	162	1	0	0	173	172	1	2	2	1265.43	1	1.40909	0	0	138.965	1	1	0
761	2	1	1	1.68	19062.9	20361.2	294.5	1529	38.52	48	121	17	18	69	2	0	2	1	2	2	0	184	0	0	0	165	164	1	0	1	2545.16	2	2.52083	0	0	57.585	1	3	0
762	1	4	3	5	20961	21777.7	413	1755.5	26.79	45	122	68	52	389	2	0	2	1	1	2	0	245	1	0	0	169	168	2	1	2	2722.21	1	2.71111	0	0	102.63	1	1	0
763	1	1	3	0.51	19018.4	19620.8	125	984	46.04	29	22	17	17	268	1	1	2	0	2	1	1	108	1	1	0	110	109	0	1	0	2452.6	2	0.758621	0	0	22.48	0	4	0
764	2	3	2	1.32	28479.7	32708.9	373.5	1842	33.02	50	68	16	21	113	1	1	2	1	1	1	1	144	0	1	1	59	57	2	2	1	4088.62	2	1.36	0	0	84.81	1	2	0
765	1	3	1	0.78	16238.7	18030.6	355	1733.5	37.18	50	83	17	24	48	1	1	1	1	2	1	1	144	0	1	0	132	132	2	2	0	2253.83	2	1.66	0	0	46.01	0	3	0
766	2	3	3	2.74	97845.4	99699.3	311.5	1486	39.25	60	103	23	20	43	1	0	2	1	1	2	0	173	0	0	0	165	164	1	1	1	12462.4	2	1.71667	0	0	50.97	1	3	0
767	2	4	3	1.24	23493.7	23801.5	678	2809.5	34.72	50	64	20	18	59	2	0	2	1	2	2	0	129	0	0	0	163	162	3	0	1	2975.19	2	1.28	0	0	197.525	1	2	0
768	1	1	1	1.66	19361.7	19546.1	410	2767	26.52	58	140	52	31	85	2	0	2	1	1	2	0	217	1	0	0	173	173	2	1	1	2443.26	1	2.41379	0	0	139.865	1	1	0
769	2	1	1	0.12	23731.9	25478.9	543	2132	36.6	43	86	17	23	216	2	0	2	0	2	2	0	178	1	0	0	158	157	3	0	0	3184.86	2	2	0	0	85.665	1	3	0
770	1	3	3	1.16	82583.2	81963.9	354.5	2545.5	33.78	36	102	27	26	159	2	1	2	0	1	2	2	172	1	0	0	157	156	2	0	1	10245.5	2	2.83333	0	0	247.065	1	2	0
771	2	1	2	3.01	8881.62	7343.38	153	1195.5	32.21	71	92	27	21	54	2	0	2	1	1	1	0	177	0	0	0	161	160	0	2	2	917.923	2	1.29577	0	0	27.365	0	2	0
772	2	4	3	0.84	33056	32474.7	403.5	3207	49.75	77	165	20	16	70	2	0	2	0	2	2	0	258	1	0	0	162	161	2	1	0	4059.34	2	2.14286	0	0	248.08	1	4	0
773	1	3	1	3.73	115169	119480	467	2915	36.59	36	54	37	27	310	2	0	2	0	2	2	0	154	1	0	0	164	163	2	1	2	14935	2	1.5	0	0	180.005	1	3	0
774	1	4	3	3.64	33141.7	33219.1	538.5	3378.5	38.86	44	138	35	32	91	2	0	2	1	2	2	2	203	1	0	0	167	167	3	1	2	4152.39	2	3.13636	0	0	191.065	1	3	1
775	1	1	3	1.71	26663.2	27065.7	710	3226	42.01	48	114	35	23	118	2	0	2	1	1	2	0	188	0	0	0	161	160	3	0	1	3383.21	2	2.375	0	0	103.7	1	4	0
776	2	3	3	2.27	62731.7	62036.3	663	1281	40.89	60	106	23	27	134	1	0	2	1	1	1	1	195	0	0	0	156	156	3	2	1	7754.54	2	1.76667	0	0	74.94	1	4	0
777	2	3	2	3.73	119049	116641	479.5	1727.5	31.55	54	161	22	21	157	1	0	1	1	1	2	0	249	1	0	0	162	161	3	1	2	14580.1	2	2.98148	0	0	58.605	1	2	0
778	2	3	3	4.16	73276.1	77821.3	340.5	1912.5	37.21	39	110	18	17	166	2	0	2	0	2	2	2	185	1	0	0	177	176	1	0	2	9727.67	2	2.82051	0	0	44.395	0	3	0
779	1	4	2	0.96	11996	12556.9	273	1933.5	30.74	62	96	22	27	67	1	1	2	0	2	2	0	174	0	1	0	54	52	1	2	0	1569.62	2	1.54839	0	0	85.805	1	2	0
780	2	4	2	0.73	15413.2	16053.1	259	1517	46.82	39	104	14	16	105	1	0	1	1	2	2	1	165	1	0	0	179	178	1	2	0	2006.63	2	2.66667	0	0	143.31	1	4	0
781	1	2	1	3.25	38396.5	40380.3	450.5	2300.5	36.12	37	141	26	19	227	2	0	2	0	2	2	2	231	1	0	0	156	155	2	0	2	5047.53	2	3.81081	0	0	185.895	1	3	1
782	2	4	3	2.3528	31308.7	31960.6	213.5	1936	49.68	39	114	21	25	182	1	0	2	0	1	2	0	193	1	0	0	166	165	0	1	1	3995.08	2	2.92308	0	0	208.195	1	4	0
783	2	3	1	1.89	28479.7	35629.9	348	1184	28.07	75	102	19	28	173	1	1	1	0	1	2	0	215	1	1	1	15	14	2	2	1	4453.73	1	1.36	0	0	76.235	1	1	0
784	1	3	3	1.14	33324.8	33242.9	291.5	3366	38.5	37	73	35	28	306	2	0	2	1	2	2	2	174	1	0	0	163	162	1	1	1	4155.36	2	1.97297	0	0	181.325	1	3	0
785	2	1	1	1.3303	18698.1	19820.5	99	671.5	33.74	43	140	28	26	97	2	0	2	0	2	2	2	205	1	1	0	131	129	0	1	1	2477.56	2	3.25581	0	0	17.48	0	2	1
786	1	3	3	1.25	21053.8	22867.7	376	2282.5	28.96	33	127.43	22	22	448	2	0	2	0	2	2	1	217	1	1	0	104	104	2	2	1	2858.46	1	3.86151	0	0	97.745	1	1	1
787	1	3	2	5	111082	113664	495.5	930	57.7	40	141	45	38	126	2	0	2	1	1	2	2	209	1	0	0	166	164	3	1	2	14208.1	2	3.525	0	0	27.16	0	4	1
788	2	3	3	5	89230.5	94520.6	660	2322	49.05	50	172	30	37	195	1	0	2	1	1	2	2	266	1	0	0	157	157	3	0	2	11815.1	2	3.44	0	0	129.245	1	4	1
789	2	1	3	3.1	18093.4	18615.8	343	1842.5	41.55	50	109	28	23	145	1	0	2	0	2	2	0	191	0	0	0	159	158	2	1	2	2326.97	2	2.18	0	0	132.79	1	4	0
790	1	3	1	0.82	9926.6	10781.8	255	897.5	27.29	42	121	15	24	169	1	1	2	0	1	2	0	198	1	1	1	122	121	1	2	0	1347.73	1	2.88095	0	0	87.615	1	1	0
791	1	3	3	1.22	9866.37	10175.5	442	1518.5	30.12	40	114	18	24	157	1	0	2	1	2	2	0	189	1	1	0	101	101	2	2	1	1271.93	2	2.85	0	0	79.95	1	2	0
792	2	1	1	3.11	11992.7	10440	298	1554	28.05	69	151	20	26	100	1	0	2	0	1	2	1	242	1	1	0	160	159	1	2	2	1305	1	2.18841	0	0	56.36	1	1	0
793	1	3	3	3.87	105792	108400	271	1799	35.33	47	140	36	23	98	1	0	2	1	2	2	0	208	1	0	0	162	161	1	0	2	13550	2	2.97872	0	0	111.9	1	3	0
794	2	4	3	5	29391.4	29738.9	116	720	40.55	58	113	21	23	189	1	0	2	1	1	2	2	213	1	0	0	161	161	0	1	2	3717.37	2	1.94828	0	0	67.09	1	4	0
795	1	3	3	2.4	87099.3	88673.9	604	3773	50.19	40	138	45	29	192	2	0	2	1	2	2	1	221	1	0	0	171	170	3	0	1	11084.2	2	3.45	0	0	125.38	1	4	1
796	1	4	2	0.73	10725.8	11522.3	356	1698	29.04	37	57	27	19	57	1	1	2	1	2	1	1	108	1	0	0	157	156	2	2	0	1440.29	1	1.54054	0	1	134.15	1	1	0
797	1	5	1	3.74	50876.3	59039.7	565	2120	28.86	30	110.83	16	19	455	2	0	1	0	1	1	1	206	1	1	0	7	6	3	2	2	7379.97	1	3.69433	0	0	199.765	1	1	1
798	1	1	3	3.13	20872.7	21716.9	339.5	2323.5	31.73	35	88	81	58	202	2	0	2	1	2	2	0	167	1	0	0	161	160	1	0	2	2714.61	2	2.51429	0	0	165.505	1	2	0
799	1	3	3	5	67592.2	69450.3	930	3075	28.72	65	117	26	25	75	2	0	2	1	1	2	1	200	1	0	0	167	166	3	1	2	8681.29	1	1.8	0	0	101.535	1	1	0
800	1	3	1	1.38	22202.7	25279.5	375.5	1654	32.54	42	53	20	25	217	2	0	2	1	1	2	1	142	1	1	0	65	63	2	2	1	3159.94	2	1.2619	0	0	114.3	1	2	0
801	1	3	3	5	85693.9	88901	286.5	2137.5	34.62	39	107	34	27	161	2	0	2	1	2	2	0	182	1	0	0	163	161	1	1	2	11112.6	2	2.74359	0	0	50.09	1	2	0
802	1	4	2	1.38	14936.7	14666.4	390.5	2106	30.94	59	112	20	24	98	1	0	2	0	2	2	0	193	0	1	1	174	174	2	2	1	1833.3	2	1.89831	0	0	140.155	1	2	0
803	2	1	1	5	21707.4	22334	503.5	1788.5	24.11	37	162	33	25	140	1	0	2	1	1	2	0	228	1	0	0	176	175	3	1	2	2791.76	0	4.37838	0	0	31.35	0	0	1
804	2	3	2	1.15	39382.1	45549.6	245	1824	50.13	40	147.45	16	16	589	1	0	1	1	1	1	1	277	1	1	0	52	51	0	2	1	5693.7	2	3.68625	0	0	92.2	1	4	1
805	2	3	1	1.22	34693	36954.9	313.5	963.5	40.86	47	72	22	30	273	1	0	2	0	2	2	0	181	1	1	1	111	110	1	2	1	4619.36	2	1.53191	0	0	55.42	1	4	0
806	2	1	1	1.86	4898.22	5221.06	310.5	2156	37.69	40	147	45	32	166	2	0	2	0	2	2	0	222	1	0	0	164	163	1	0	1	652.632	2	3.675	0	0	63.135	1	3	1
807	2	2	1	1.7867	42264.7	41718.2	202	1320.5	29.27	42	80	16	25	195	1	0	2	0	2	2	0	165	1	0	0	167	165	0	2	1	5214.77	1	1.90476	0	0	129.225	1	1	0
808	1	1	3	4.97	28040.2	28463.5	469	4119	33.77	36	120	32	23	156	2	0	2	0	2	2	0	192	1	0	0	158	157	3	0	2	3557.94	2	3.33333	0	0	183.995	1	2	1
809	1	1	2	5	24232	25212	2300.5	4862.5	21.81	22	81	24	72	195	2	0	2	1	2	2	0	143	1	0	0	175	174	3	0	2	3151.5	0	3.68182	0	0	199.39	1	0	1
810	1	3	3	4.22	74815.2	77222.8	382	2641.5	32	47	159.933	50	35	409	2	0	2	0	2	2	2	282	1	0	0	161	160	2	0	2	9652.86	2	3.40282	0	0	108.07	1	2	1
811	2	3	1	1.42	37501.7	38115.3	477	1976	34.47	64	89	22	20	160	2	0	1	1	1	2	2	190	1	1	0	136	135	3	2	1	4764.41	2	1.39062	0	0	91.465	1	2	0
812	1	5	2	3.71	104644	108280	474	1820	30.76	34	75	42	28	114	1	0	1	1	1	2	2	135	1	0	0	163	163	3	1	2	13535	2	2.20588	0	0	105.73	1	2	0
813	2	3	2	2.27	47859.1	55483.1	250	1832	33.26	90	40	20	26	100	1	0	2	0	1	1	0	153	0	1	0	90	88	0	2	1	6935.39	2	0.444444	0	0	142.11	1	2	0
814	2	1	1	0.76	3497.21	3552.57	470.5	2009.5	35.44	45	93	16	17	72	2	0	2	1	2	2	0	155	0	0	0	167	166	3	0	0	444.071	2	2.06667	0	0	115.54	1	3	0
815	1	3	1	1.52	18910.4	22062.1	310.5	2114	43.79	23	82	17	24	139	1	1	2	0	1	1	0	136	1	1	0	36	35	1	2	1	2757.77	2	3.56522	0	0	79.255	1	4	1
816	2	1	1	2.1554	19915.7	21498.8	466.5	2241.5	32.81	50	157.39	12	13	383	2	0	2	1	1	1	1	256	1	0	0	166	165	2	1	1	2687.35	2	3.1478	0	0	122.165	1	2	1
817	1	1	1	1.21	12193.3	11477.2	95	352.5	34.99	43	100	15	22	65	1	1	2	1	1	1	2	157	0	1	1	4	4	0	2	1	1434.65	2	2.32558	0	1	3.735	0	2	0
818	2	1	1	0.56	16649	17868.6	417.5	1935	30.54	60	234	19	21	186	2	0	2	1	2	1	0	335	1	0	0	168	168	2	1	0	2233.57	2	3.9	0	1	95.555	1	2	1
819	1	3	1	0.92	43197.7	43091.5	883.5	1628.5	40.3873	39	106	26	21	109	1	1	2	0	2	1	1	170	1	1	0	133	133	3	1	0	5386.44	2	2.71795	0	0	90.16	1	4	0
820	1	3	2	3.73	51549.6	50933.6	164.5	1074	34.4	48	92	29	20	124	1	1	1	1	1	1	2	164	0	1	0	109	107	0	2	2	6366.7	2	1.91667	0	0	18.52	0	2	0
821	2	3	3	3.03	70166.3	70945.6	223	827.5	38.44	36	75	21	24	186	1	0	1	0	1	2	0	152	1	0	0	177	176	0	2	2	8868.2	2	2.08333	0	0	33.205	0	3	0
822	1	4	2	0.72	8756.93	9407.18	401.5	3203	34.63	53	123	26	24	150	1	0	2	1	1	2	1	209	1	0	0	170	169	2	2	0	1175.9	2	2.32075	0	0	185.63	1	2	0
823	1	4	3	1.48	32380.3	32455.9	571.5	2271	33.02	43	123	25	24	127	1	0	2	0	2	2	1	194	0	1	0	107	106	3	1	1	4056.99	2	2.86047	0	0	190.375	1	2	0
824	1	3	3	5	63955.3	68158.1	579	2101	25.5	51	73	27	29	100	1	0	2	1	1	1	1	146	0	0	0	176	176	3	2	2	8519.76	1	1.43137	0	1	94.48	1	1	0
825	2	3	1	1.44	56799.7	60721.1	292.5	1197.5	45.18	52	144	21	24	174	1	0	2	0	1	2	0	236	1	1	1	122	121	1	2	1	7590.13	2	2.76923	0	0	90.885	1	4	0
826	2	4	3	2.29	13659.3	14226.3	246	1116	43.63	43	68	21	22	77	1	1	2	0	1	2	0	130	0	0	0	171	170	0	2	1	1778.29	2	1.5814	0	0	30.46	0	4	0
827	1	3	3	5	76081.5	78529.9	376.5	2365	31.52	32	48	29	27	329	2	0	2	1	1	2	0	147	1	0	0	179	179	2	0	2	9816.24	2	1.5	0	0	79.51	1	2	0
828	1	3	3	2.24	40704.5	40938.9	374.5	1874	31.84	34	121	28	25	123	1	0	2	1	1	2	1	183	1	1	1	34	34	2	2	1	5117.36	2	3.55882	0	0	109.605	1	2	1
829	2	3	3	1.88	119049	116641	617	2080	48.48	49	120	17	20	238	1	0	2	0	1	2	1	215	1	0	0	162	162	3	1	1	14580.1	2	2.44898	0	0	88.08	1	4	0
830	1	3	2	5	48021	48584.1	420.5	2433.5	28.64	42	111	23	23	94	2	0	2	0	2	2	0	175	0	0	0	171	171	2	2	2	6073.01	1	2.64286	0	0	131.895	1	1	0
831	2	3	3	3.1669	38509.3	48065.6	746	1334	28.08	82	96	22	23	148	1	1	2	1	1	2	0	212	1	1	0	136	134	3	2	2	6008.2	1	1.17073	0	0	86.93	1	1	0
832	2	3	1	1.21	34989.8	40366.2	549.5	1841.5	35.89	61	143	20	19	88	1	0	1	0	2	1	0	224	1	1	0	83	82	3	2	1	5045.77	2	2.34426	0	0	129.04	1	3	0
833	2	3	3	2.39	62731.7	66887.9	145	1101	40.1	61	70	18	22	152	1	0	2	1	1	1	0	164	1	0	0	175	175	0	2	1	8360.99	2	1.14754	0	0	20.485	0	4	0
834	1	1	1	0.958933	3109.61	3216.41	247.5	1341.5	30.95	30	79	41	30	119	2	0	2	1	2	2	0	135	1	0	0	172	172	0	0	0	402.052	2	2.63333	0	0	81.66	1	2	0
835	1	3	3	5	48021	48297.5	448.5	2291.5	28.78	64	136	22	25	75	2	0	2	1	1	2	1	217	1	0	0	171	171	2	2	2	6037.19	1	2.125	0	0	140.42	1	1	0
836	1	1	1	0.85	21950.7	22348.2	323.5	2850.5	24.84	40	152.97	51	37	521	2	0	2	0	2	2	0	268	1	0	0	158	158	1	0	0	2793.53	0	3.82425	0	0	109.435	1	0	1
837	1	3	1	1.52	33122.5	33892.6	230	2263	35.7	32	154	43	32	102	1	0	2	0	2	2	2	210	1	0	0	175	174	0	1	1	4236.58	2	4.8125	0	0	178.555	1	3	1
838	1	3	2	4.97	93367.8	95934.5	448	2427	35.33	33	99	27	24	160	1	0	2	1	2	2	0	167	1	0	0	157	156	2	1	2	11991.8	2	3	0	0	165.125	1	3	1
839	2	3	2	2.12	81813.3	87233.8	407	1676	41.3	69	168	18	20	96	1	0	2	0	2	2	2	258	1	0	0	167	167	2	2	1	10904.2	2	2.43478	0	0	48.98	0	4	0
840	1	3	3	0.63	29778.8	30699.6	476	1887.5	30.41	42	161	24	20	145	1	0	2	1	1	2	1	234	1	0	0	172	172	3	1	0	3837.46	2	3.83333	0	0	92.4	1	2	1
841	2	1	1	1.25	8473.24	6740.1	412.5	1704	38.81	49	69	19	19	108	1	0	2	1	1	1	1	141	0	0	0	173	172	2	2	1	842.512	2	1.40816	0	1	65.84	1	3	0
842	1	3	2	3.26	112523	112247	289.5	1195.5	28.47	39	138	37	24	358	1	0	2	0	1	2	2	254	1	0	0	162	161	1	1	2	14030.9	1	3.53846	0	0	78.89	1	1	1
843	1	1	1	1.66	21249.4	21634.2	446.5	3236	24.43	53	95	57	38	74	2	0	2	1	2	2	0	165	0	0	0	174	174	2	0	1	2704.28	0	1.79245	0	0	132.21	1	0	0
844	2	4	2	0.75	19373.1	19353.6	123	591	32.76	87	120	14	24	70	2	0	2	0	1	2	0	223	1	0	0	177	176	0	2	0	2419.21	2	1.37931	0	0	28.26	0	2	0
845	1	4	1	1.2	9714.12	9950.96	292	945.5	26.92	42	99	27	29	192	1	0	2	0	2	2	0	183	1	0	0	167	167	1	2	1	1243.87	1	2.35714	0	0	34.56	0	1	0
846	1	1	1	0.82	4433.67	6124.04	371.5	2454	28.93	63	147	15	16	84	1	0	2	1	2	2	1	229	1	1	0	63	61	2	2	0	765.506	1	2.33333	0	0	173.41	1	1	0
847	1	1	1	1.36	21950.7	22348.2	432	1948.5	31.42	36	170	57	33	168	2	0	2	0	2	2	2	244	1	0	0	159	159	2	0	1	2793.53	2	4.72222	0	0	101	1	2	1
848	1	3	2	5	60277.9	59557.6	669	3214	35.22	38	120	27	29	200	1	0	2	0	2	2	1	203	1	0	0	175	174	3	2	2	7444.7	2	3.15789	0	0	267.385	1	3	1
849	1	1	1	0.94	4329.1	4283.03	538.5	1157.5	29.69	44	99.03	26	17	452	2	0	2	1	2	1	1	197	1	0	0	177	176	3	2	0	535.378	1	2.25068	0	1	37.39	0	1	0
850	2	3	2	2.27	63738.1	66956.7	231.5	2543	31.62	59	85	12	15	101	2	0	2	0	2	2	2	167	0	0	0	171	170	0	0	1	8369.59	2	1.44068	0	0	243.865	1	2	0
851	2	1	1	2.43	22044.5	23796.9	364	1356	32.18	53	92	30	25	97	1	0	2	1	1	2	2	167	0	1	1	22	21	2	1	1	2974.61	2	1.73585	0	0	72.27	1	2	0
852	2	1	2	0.97	18592.5	19744	367.5	2574.5	27.22	36	36	27	24	345	2	0	2	0	2	2	2	147	1	0	0	170	170	2	0	0	2468	1	1	0	0	133.85	1	1	0
853	2	2	3	4.08	18766.5	19134.3	389	2662	38.65	53	94	17	20	70	2	0	2	1	1	2	0	162	0	0	0	160	160	2	0	2	2391.79	2	1.77358	0	0	196.11	1	3	0
854	1	3	2	5	85938.8	91883.1	382	2414	49.52	33	76	20	21	241	1	0	2	1	1	2	0	160	1	0	0	178	176	2	0	2	11485.4	2	2.30303	0	0	112.62	1	4	0
855	2	3	1	2.6	37512.5	40177.3	730.5	1477	37.55	68	52	10	21	105	1	0	2	0	1	1	0	144	0	1	0	106	105	3	2	1	5022.16	2	0.764706	0	1	42.25	0	3	0
856	2	3	3	5	95326.8	98022.5	262.5	1963.5	35.3	56	133	32	26	172	2	0	2	1	1	2	1	227	1	0	0	176	174	1	1	2	12252.8	2	2.375	0	0	93.55	1	3	0
857	2	2	3	3.87	42511.3	44029.7	174.5	1776	40.6	35	132.5	43	39	538	2	0	2	1	2	2	0	225	1	0	0	162	161	0	0	2	5503.71	2	3.78571	0	0	147.005	1	4	1
858	1	3	3	5	104644	107077	644.5	3033.5	29.91	44	174	41	30	301	2	0	2	1	2	2	1	285	1	0	0	171	171	3	1	2	13384.6	1	3.95455	0	0	157.01	1	1	1
859	2	1	3	5	8620.21	7139.49	523.5	2468.5	30.93	39	131	22	23	215	1	0	2	1	1	2	1	216	1	0	0	158	157	3	2	2	892.437	2	3.35897	0	0	190.515	1	2	1
860	2	4	2	3.11	15506.8	16514.5	247	1086	30.75	51	91	21	24	124	1	1	1	1	2	1	0	169	0	1	0	132	132	0	2	2	2064.31	2	1.78431	0	0	57.81	1	2	0
861	2	3	3	5	5540.11	5854.43	354.5	2122	28	69	121	33	27	133	2	0	2	1	1	2	1	220	1	0	0	170	169	2	0	2	731.804	1	1.75362	0	0	96.09	1	1	0
862	2	4	3	0.52	33056	32474.7	268.5	1170	51.3	44	107	15	22	88	1	0	2	1	1	1	1	170	0	0	0	162	162	1	1	0	4059.34	2	2.43182	0	0	53.075	1	4	0
863	2	1	1	1.24	17496.1	18886.9	179.5	1560	31.19	29	73	138	70	127	2	0	2	0	2	1	1	128	1	0	0	179	179	0	1	1	2360.86	2	2.51724	0	1	53.675	1	2	0
864	1	4	3	5	7775.48	7965.05	357.5	3205.5	42.79	46	131	16	17	70	2	0	1	1	1	2	0	195	1	0	0	164	163	2	2	2	995.631	2	2.84783	0	0	241.03	1	4	0
865	1	3	3	3.13	92482.5	96264.1	248	2505.5	26.98	53	83	36	29	118	2	1	2	0	2	2	2	162	0	0	0	165	164	0	1	2	12033	1	1.56604	0	0	215.985	1	1	0
866	2	1	1	1.1929	19663.8	21226.9	227.5	1504	37.62	32	145	27	22	245	2	0	2	0	2	2	0	232	1	0	0	158	158	0	1	1	2653.36	2	4.53125	0	0	26.48	0	3	1
867	2	1	1	0.79	3933.33	4103.69	680	3284.5	49.17	61	97	21	18	71	2	0	2	1	2	2	0	174	0	0	0	165	165	3	0	0	512.961	2	1.59016	0	0	292.045	1	4	0
868	2	1	1	0.7	7005.23	6373.29	394.5	2772	22.7	69	128	17	14	169	2	0	2	0	2	1	0	234	1	0	0	158	157	2	2	0	796.662	0	1.85507	0	0	145.08	1	0	0
869	1	3	3	2.49	79633.3	80138.2	294	2163	32.76	39	48	19	18	108	2	1	2	1	2	2	2	112	1	1	0	137	136	1	2	1	10017.3	2	1.23077	0	0	70.51	1	2	0
870	1	1	3	2.84	24001.8	24364.1	338.5	2183.5	28.06	63	140	28	22	248	1	0	2	1	2	2	2	254	1	0	0	159	158	1	0	1	3045.52	1	2.22222	0	0	250.435	1	1	0
871	2	1	1	0.85	6246.36	4968.71	88.5	800	33.35	66	90	89	96	137	2	0	2	0	2	1	0	186	0	0	0	172	172	0	2	0	621.088	2	1.36364	0	0	35.56	0	2	0
872	1	3	1	3.56	43718.5	43970.3	479.5	2299.5	35.34	64	169	25	27	73	2	0	1	1	1	2	1	250	1	1	0	123	123	3	2	2	5496.29	2	2.64062	0	0	155.89	1	3	0
873	1	1	1	1.54	4433.67	5881.73	221	1589.5	21.42	57	93	35	45	127	2	0	2	0	2	2	2	176	0	0	0	176	175	0	2	1	735.217	0	1.63158	0	0	82.885	1	0	0
874	1	3	1	3.18	67421.6	67849.1	470.5	2291	36.09	30	71	22	22	336	1	1	2	1	2	2	0	176	1	1	1	102	101	3	2	2	8481.14	2	2.36667	0	0	207.9	1	3	0
875	1	1	2	2.95	20256.9	20898.5	204	1707.5	28.03	52	184	24	20	81	2	0	2	1	2	2	0	254	1	0	0	177	176	0	1	1	2612.31	1	3.53846	0	0	77.02	1	1	1
876	1	5	2	1.87	33324.8	34687.4	282.5	2118.5	28.63	59	134	30	25	102	1	0	2	1	2	2	0	215	1	0	0	163	162	1	1	1	4335.93	1	2.27119	0	0	85.77	1	1	0
877	2	4	1	0.8	9807.06	10496.3	148.5	1430	41.96	74	129	17	21	68	1	0	1	0	2	2	1	219	1	0	0	158	158	0	2	0	1312.04	2	1.74324	0	0	111.865	1	4	0
878	1	3	3	4.92	57327.5	61094.7	391.5	1747	41.66	43	139	28	20	231	2	0	2	1	1	2	0	231	1	0	0	170	170	2	2	2	7636.84	2	3.23256	0	0	61.48	1	4	1
879	1	3	3	5	135473	139663	512	2794.5	31.77	51	42	32	31	334	2	0	2	1	1	2	1	163	1	0	0	164	163	3	1	2	17457.8	2	0.823529	0	0	84.795	1	2	0
880	1	5	1	2.61	71827.3	84381.3	452.5	1342	27.85	36	143	21	19	212	1	0	2	0	2	2	2	224	1	0	0	167	166	2	1	1	10547.7	1	3.97222	0	0	43.62	0	1	1
881	1	1	1	0.25	21950.7	23962.2	634	2859.5	31.99	38	97	25	19	199	2	0	2	0	2	2	0	179	1	0	0	158	158	3	0	0	2995.28	2	2.55263	0	0	175.44	1	2	0
882	1	1	1	1.28	19013	19146.7	354	3617	31.46	50	154	26	22	186	1	0	2	1	2	2	2	244	1	0	0	169	168	2	1	1	2393.34	2	3.08	0	0	269.18	1	2	1
883	2	3	2	3.12	77621.8	80635.5	276.5	1231.5	32.35	50	106	15	18	138	2	0	2	1	1	2	1	189	0	0	0	171	171	1	0	2	10079.4	2	2.12	0	0	82.845	1	2	0
884	1	1	1	1.87	7101.45	6419.93	273	1882	28.75	50	190	24	24	237	2	0	2	1	2	2	1	292	1	0	0	169	169	1	2	1	802.492	1	3.8	0	0	243.21	1	1	1
885	1	3	1	2.45	34493.8	35295.8	135	767.5	34.58	43	77	21	24	66	2	0	2	1	1	2	0	136	0	0	0	157	156	0	1	1	4411.98	2	1.7907	0	0	16.15	0	2	0
886	1	3	1	3.79	39086.2	38825.9	382	1920	37.67	50	80	24	29	89	1	0	2	1	1	1	1	150	0	1	0	39	38	2	2	2	4853.24	2	1.6	0	0	60.74	1	3	0
887	1	3	1	1.43	50975.4	50635.9	231	816	29.66	62	182	19	26	63	1	1	2	1	1	1	1	258	1	1	0	74	73	0	2	1	6329.48	1	2.93548	0	0	40.135	0	1	0
888	1	5	3	1.17	32826.1	33841.1	492	2064.5	36.47	35	120	25	24	95	1	1	2	0	1	1	2	176	1	1	0	122	122	3	1	1	4230.14	2	3.42857	1	0	40.48	0	3	1
889	1	3	3	3.75	92458	94129.4	589	2062	35.79	50	138	44	31	57	2	0	2	1	1	2	1	201	1	0	0	166	164	3	0	2	11766.2	2	2.76	0	0	69.735	1	3	0
890	1	3	1	2.0188	40027	40646.4	459.5	1695.5	40.78	56	200	14	23	229	1	1	2	0	1	1	1	306	1	1	0	90	90	2	2	1	5080.8	2	3.57143	0	1	56.795	1	4	1
891	1	3	2	4.47	80151.8	82142.5	193.5	2114	31.46	37	104	19	18	106	2	0	2	0	2	2	1	164	1	0	0	174	174	0	1	2	10267.8	2	2.81081	0	0	141.16	1	2	0
892	2	1	3	5	7943.67	6567.88	262.5	1815.5	33.25	55	106	15	19	136	2	0	2	1	1	2	0	191	0	0	0	173	172	1	2	2	820.985	2	1.92727	0	0	81.51	1	2	0
893	1	3	3	5	94527.4	98065.1	513	2999.5	33.68	26	76.8	51	34	568	1	0	2	1	1	2	1	149	1	0	0	158	157	3	1	2	12258.1	2	2.95385	0	0	46.185	0	2	0
894	1	1	3	4.59	4157.78	3906.91	547.5	2410	34.74	38	121	22	20	149	1	0	2	0	2	1	0	192	1	0	0	172	171	3	2	2	488.363	2	3.18421	0	0	124.36	1	2	1
895	1	4	3	5	7775.48	8491.16	542	2651	42.8	40	133	84	69	82	2	0	2	0	1	2	0	191	1	1	0	172	171	3	2	2	1061.4	2	3.325	0	0	98.42	1	4	1
896	2	3	3	5	95092.5	101328	706.5	3256	35.39	64	129	31	30	244	2	0	2	0	1	2	1	247	1	0	0	159	158	3	0	2	12666	2	2.01562	0	0	194.435	1	3	0
897	1	3	2	1.21	15391.9	15572.4	437	2353	32.18	39	123	37	35	348	1	0	2	1	1	2	1	238	1	1	0	93	92	2	2	1	1946.55	2	3.15385	0	0	101.56	1	2	1
898	2	3	3	2.27	53574.9	55215.5	182.5	1127	27.64	54	120	15	17	109	1	1	2	1	1	1	0	198	0	1	1	28	27	0	2	1	6901.94	1	2.22222	0	0	22.645	0	1	0
899	1	3	3	5	112523	112247	479	3961	29.72	59	126	16	19	104	2	0	2	1	2	2	2	193	0	0	0	162	160	3	1	2	14030.9	1	2.13559	0	0	239.355	1	1	0
900	1	1	1	0.05	25437.2	26072.7	517.5	2908	22.84	40	132	23	19	322	2	0	2	0	1	2	0	239	1	0	0	173	172	3	0	0	3259.09	0	3.3	0	0	134.065	1	0	1
901	1	3	2	2.6333	41236.4	48109.2	293.5	2343.5	31.69	48	84	17	22	98	2	0	1	0	1	2	1	153	0	1	1	99	98	1	2	1	6013.64	2	1.75	0	0	104.225	1	2	0
902	2	5	2	5	76398.4	77644.9	575.5	2327.5	42.88	58	77	28.65	24.71	223	1	0	2	0	1	1	0	185	1	0	0	175	175	3	1	2	9705.61	2	1.32759	0	0	91.885	1	4	0
903	2	1	2	1.71	26994.8	28814.4	237	1483.5	36.51	41	105	40	42	85	2	0	2	0	2	2	0	164	0	0	0	166	165	0	0	1	3601.8	2	2.56098	0	0	89.315	1	3	0
904	1	3	3	2.03	21068.2	23080.1	415.5	1795	29.03	47	133	22	22	167	1	0	1	1	2	1	1	214	1	1	0	165	164	2	2	1	2885.01	1	2.82979	0	0	64.59	1	1	0
905	1	1	1	0.81	30954.4	32967.7	374	1339	27.81	37	114	62	43	120	2	0	2	0	2	2	0	178	1	0	0	175	173	2	0	0	4120.97	1	3.08108	0	0	46.91	0	1	1
906	2	4	1	3.13	16730.4	17713.5	221.5	1583	24.9	59	105	21	25	132	1	1	2	0	2	1	2	193	0	0	0	158	156	0	2	2	2214.18	0	1.77966	0	1	83.42	1	0	0
907	1	3	3	5	39324.9	45879	556.5	2068	25.23	49	99	25	30	66	1	1	2	1	1	2	1	162	0	1	0	60	58	3	2	2	5734.88	1	2.02041	0	0	176.75	1	1	0
908	2	1	1	0.84	5328.67	4238.73	236	878.5	29.53	54	208	20	23	130	2	0	2	1	1	2	0	287	1	1	0	13	12	0	2	0	529.841	1	3.85185	0	0	69.905	1	1	1
909	1	3	2	4.26	24376.5	26781.4	413	2392	27.64	38	119	30	42	88	2	0	2	0	1	1	1	176	1	1	0	45	44	2	2	2	3347.67	1	3.13158	0	0	35.4	0	1	1
910	1	3	1	0.71	31962	35300.2	157	862.5	23.15	35	141	38	23	220	1	1	2	1	2	2	2	223	1	0	0	157	157	0	2	0	4412.52	0	4.02857	0	0	29.775	0	0	1
911	2	1	1	1.6	4835.59	5154.3	590	2846.5	22.02	52	77	11	15	60	2	0	2	1	2	2	0	143	0	0	0	169	167	3	0	1	644.287	0	1.48077	0	0	235.105	1	0	0
912	1	1	1	0.74	17120.1	18531.4	510	2428	29.64	51	138	51	30	257	2	0	2	0	2	2	2	240	1	0	0	160	160	3	1	0	2316.43	1	2.70588	0	0	128.22	1	1	0
913	1	1	2	4.17	20256.9	21063.3	846.5	2620.5	31.16	43	173	28	20	199	1	0	2	1	1	1	1	257	1	0	0	166	164	3	1	2	2632.92	2	4.02326	0	0	148.16	1	2	1
914	2	1	1	1.52	14026.9	14868.9	667	2983.5	29.66	50	98	22	29	116	2	0	2	1	1	2	1	174	0	0	0	172	170	3	1	1	1858.61	1	1.96	0	0	181.16	1	1	0
915	2	4	2	1.2	25327.1	25854.5	208.5	1282	47.07	56	60	13	21	72	1	0	2	0	2	1	2	133	0	0	0	170	170	0	1	1	3231.81	2	1.07143	0	1	74.78	1	4	0
916	2	3	2	4.97	104660	107620	583	2496.5	32.9	48	110	19	20	279	2	0	1	1	2	2	1	219	1	0	0	158	157	3	1	2	13452.4	2	2.29167	0	0	149.855	1	2	0
917	2	3	3	5	84823.9	85975.2	173	1221.5	27.74	60	87	35	25	204	1	0	2	1	1	2	0	192	1	0	0	164	163	0	2	2	10746.9	1	1.45	0	0	75.535	1	1	0
918	2	3	2	1.67	47434	48494.1	476	2462	36.93	55	186	37	30	225	1	0	2	1	1	2	0	288	1	0	0	179	178	3	1	1	6061.77	2	3.38182	0	0	205.595	1	3	1
919	2	3	2	1.21	28238.1	31406.3	249.5	1178.5	32.94	47	99	149	110	103	1	0	2	0	1	1	0	169	0	1	0	47	46	0	2	1	3925.79	2	2.10638	0	0	104.09	1	2	0
920	2	4	2	0.8	32013.3	33008.8	285.5	2287	56.4	50	114	12	11	47	2	0	2	1	2	1	0	175	0	0	0	161	161	1	0	0	4126.1	2	2.28	0	1	100.71	1	4	0
921	2	3	3	0.9	44199.6	44421.6	393.5	1314.5	23.05	62	69	14	19	107	1	0	1	0	1	1	1	156	0	0	0	175	174	2	1	0	5552.7	0	1.1129	0	0	105.935	1	0	0
922	1	4	2	1.55	12164.2	12460.8	444	2999.5	34.3	45	173	39	24	111	1	0	1	1	2	2	0	240	1	0	0	162	161	2	2	1	1557.6	2	3.84444	0	0	238.4	1	2	1
923	2	2	1	1.48	35320.3	35898.2	205.5	1586.5	23.42	42	136	30	27	98	1	1	2	1	1	2	2	198	1	0	0	173	173	0	2	1	4487.27	0	3.2381	0	0	112.225	1	0	1
924	1	3	3	5	59784.8	61708.8	446.5	2119	29.95	56	150	32	24	135	1	0	2	1	1	2	0	235	1	0	0	167	167	2	0	2	7713.6	1	2.67857	0	0	72.78	1	1	0
925	2	4	3	1.95	47023.2	47944.8	284	3049	34.34	102	111	23	17	81	2	0	2	1	2	2	0	231	1	0	0	164	164	1	0	1	5993.1	2	1.08824	0	0	242.22	1	2	0
926	2	3	3	1.02	35546.3	35941	543.5	766.5	42.34	54	72	18	21	89	1	0	2	1	2	2	0	147	0	0	0	175	174	3	2	1	4492.63	2	1.33333	0	0	67.66	1	4	0
927	1	1	2	0.84	32950.9	34891.2	104.5	451	31.5	64	106	24	23	50	1	0	2	0	2	2	0	181	0	0	0	176	175	0	0	0	4361.4	2	1.65625	0	0	9.08	0	2	0
928	2	4	2	2.49	15506.8	16245.5	342	1741	48.06	36	121	13	17	127	1	1	2	0	1	2	1	184	1	0	0	163	162	1	2	1	2030.69	2	3.36111	0	0	48.325	0	4	1
929	1	3	3	5	104644	107077	360.5	3267.5	39.26	43	62	75	58	44	2	0	2	1	1	1	0	116	0	0	0	170	170	2	1	2	13384.6	2	1.44186	0	1	102.95	1	3	0
930	1	3	3	5	90370.2	93752.3	605	4097	28.39	39	130	30	27	100	2	0	2	1	2	2	0	192	1	0	0	175	174	3	1	2	11719	1	3.33333	0	0	308.985	1	1	1
931	1	1	1	1.24	19340.3	20934.7	219	1966	30.84	35	140	35	28	208	2	0	2	0	2	2	1	217	1	0	0	179	179	0	1	1	2616.83	2	4	0	0	160.53	1	2	1
932	1	1	3	2.45	21306.6	21628.2	756	5145	23.08	41	130	23	19	175	2	0	2	0	2	2	2	211	1	0	0	167	167	3	0	1	2703.52	0	3.17073	0	0	173.52	1	0	1
933	1	3	3	5	41470.8	44432.6	619.5	1768.5	29.05	46	95	28	26	92	1	0	1	1	2	2	0	162	0	0	0	176	175	3	2	2	5554.07	1	2.06522	0	0	83.81	1	1	0
934	2	4	1	0.2	32632.5	32058.7	165	1400.5	39.65	40	120	21	21	103	2	0	2	1	2	2	2	183	0	0	0	166	165	0	1	0	4007.33	2	3	0	0	88.87	1	3	1
935	1	3	3	5	63593.8	62833.9	761	3924	29.11	47	83	28	31	167	1	1	2	1	1	2	0	167	1	0	0	169	167	3	2	2	7854.24	1	1.76596	0	0	258.03	1	1	0
936	2	2	1	1.55	34544.3	35935.2	714	2903	38.35	62	104	20	22	67	2	0	2	1	1	2	0	182	0	0	0	162	161	3	0	1	4491.9	2	1.67742	0	0	85.805	1	3	0
937	2	3	3	3.92	105269	110272	359	409	44.61	55	127	29	24	64	2	0	2	0	1	2	0	196	0	0	0	172	170	2	0	2	13783.9	2	2.30909	0	0	36.69	0	4	0
938	2	1	3	2.13	18861.9	19201.8	357	2141	34.59	47	110	22	20	111	2	0	2	1	2	2	0	182	0	0	0	173	173	2	0	1	2400.22	2	2.34043	0	0	141.765	1	2	0
939	2	1	1	0.95	21546.2	22262.2	417.5	2210	31.89	59	126	19	19	63	2	0	2	0	2	2	0	199	0	0	0	159	158	2	0	0	2782.77	2	2.13559	0	0	119.2	1	2	0
940	1	1	3	3.11	22079.3	22778.6	406.5	2703	30.77	48	125	23	22	64	2	0	2	1	2	2	1	187	0	0	0	176	176	2	1	2	2847.32	2	2.60417	0	0	62.515	1	2	0
941	1	3	2	1.36	66541.1	65746	236	3004.5	26.83	41	123	32	23	121	1	0	2	0	2	2	2	191	0	0	0	178	177	0	2	1	8218.25	1	3	0	0	185.365	1	1	1
942	2	2	1	3.05	61472.9	70930.8	410	2282	26.6	41	191	50	38	161	1	0	2	0	2	1	2	267	1	0	0	159	158	2	1	2	8866.35	1	4.65854	0	0	168.605	1	1	1
943	1	1	3	5	12399.7	11651.5	594	2860	30.19	46	92	22	24	181	2	0	2	1	1	1	1	176	1	0	0	179	179	3	2	2	1456.44	2	2	0	0	142.805	1	2	0
944	1	3	1	0.26	51637	57335.2	239.5	1960	35.16	47	146	20	25	136	1	0	1	0	1	1	2	221	1	1	0	41	41	0	2	0	7166.9	2	3.10638	0	0	58.02	1	3	1
945	1	5	3	3.08	35585.5	36917.3	602.5	1822.5	26	44	121	29	27	93	1	0	2	1	2	2	0	186	0	0	0	174	173	3	1	2	4614.66	1	2.75	0	0	82.605	1	1	0
946	1	4	3	1.53	6797.38	7026.29	476	2718	36.96	58	141	56	24	100	1	0	2	1	2	2	0	222	1	0	0	160	160	3	0	1	878.286	2	2.43103	0	0	119.86	1	3	0
947	1	1	3	3.76	21329.4	21651.3	748	4041	29.2	34	136	27	20	206	2	0	2	1	2	2	0	213	1	0	0	166	166	3	0	2	2706.42	1	4	0	0	203.08	1	1	1
948	2	4	3	4.49	18974	18844.2	250.5	1498.5	48.57	52	144	26	32	143	1	1	2	1	1	2	0	227	1	0	0	162	161	1	2	2	2355.52	2	2.76923	0	0	118.81	1	4	0
949	1	1	1	0.16	3796.58	3850.64	442	1698	33.98	28	123	82	49	174	2	0	2	1	2	2	0	189	1	0	0	172	171	2	0	0	481.33	2	4.39286	0	0	82.415	1	2	1
950	2	1	1	0.7	10668.7	8486.5	149.5	1332.5	36.03	42	139	26	19	204	2	0	2	1	2	2	0	226	1	0	0	167	167	0	2	0	1060.81	2	3.30952	0	0	85.43	1	3	1
951	2	1	1	0.97	13763.1	14160.5	343	1827.5	21.89	41	133.97	23	23	413	2	0	2	0	1	1	2	228	1	1	1	16	16	2	1	0	1770.06	0	3.26756	0	0	55.18	1	0	1
952	1	3	1	0.84	11731.2	12281	326	1419.5	30.94	42	54	35	27	239	1	0	2	0	2	1	1	146	1	1	0	23	22	1	2	0	1535.13	2	1.28571	1	1	20.66	0	2	0
953	2	1	1	0.31	17968.8	18470.8	215	1243	28.83	58	60	17	21	187	2	0	2	0	2	2	0	158	1	0	0	176	175	0	0	0	2308.85	1	1.03448	0	0	88.525	1	1	0
954	2	1	2	0.66	15346.3	15622.8	538.5	1653.5	28.9	40	97	23	22	196	2	0	2	1	2	2	0	178	1	0	0	160	160	3	0	0	1952.86	1	2.425	0	0	115.205	1	1	0
955	1	1	3	5	5903.31	5547.11	373.5	1648.5	29.08	55	137	26	24	102	2	0	2	1	2	2	0	216	1	0	0	166	165	2	2	2	693.389	1	2.49091	0	0	77.305	1	1	0
956	2	1	3	2.3	21509.4	21897	272	2707	35.03	56	136	96	59	98	2	0	2	1	2	2	0	214	1	0	0	176	176	1	0	1	2737.12	2	2.42857	0	0	194.7	1	3	0
957	1	5	3	3.43	87029.4	89421.9	288.5	1881.5	30.49	55	54	55	112	42	2	1	2	1	1	2	0	118	0	1	0	27	26	1	1	2	11177.7	2	0.981818	0	0	138.495	1	2	0
958	2	3	2	2.49	90394	92950.2	399.5	2766	35.96	43	151	28	23	138	1	0	2	0	2	2	2	224	1	0	0	163	162	2	1	1	11618.8	2	3.51163	0	0	94.19	1	3	1
959	1	4	3	1.84	20669.4	21267.4	284	1340	33.55	50	196	62	34	219	1	0	2	1	2	2	0	295	1	0	0	167	167	1	1	1	2658.43	2	3.92	0	0	24.34	0	2	1
960	1	3	3	3.18	46474.1	49780.4	355	2090	31.03	47	191	22	19	198	1	0	2	0	1	2	1	280	1	1	1	150	149	2	2	2	6222.55	2	4.06383	0	0	74.545	1	2	1
961	1	3	3	3.64	63593.8	62833.9	410.5	2426.5	43.79	46	100	27	37	83	1	0	2	1	2	2	0	166	0	1	0	139	138	2	2	2	7854.24	2	2.17391	0	0	66.11	1	4	0
962	1	5	3	2.49	15294.1	16199.9	357.5	1438	29.28	37	106	29	21	388	2	1	2	1	1	1	1	222	1	1	0	110	110	2	2	1	2024.99	1	2.86486	0	0	25.87	0	1	0
963	1	3	3	5	70893.7	72175.3	549.5	3507	27.61	48	173	27	42	107	2	0	2	1	1	1	2	243	1	0	0	162	161	3	0	2	9021.91	1	3.60417	0	0	117.115	1	1	1
964	1	3	2	2.49	112523	112247	443	2795	36.55	41	167	35	27	125	1	0	2	0	1	2	1	234	1	0	0	162	161	2	1	1	14030.9	2	4.07317	0	0	152.515	1	3	1
965	1	4	1	1.19	23803.8	24732.6	94	1036	39.17	42	89	36	31	113	2	0	2	1	2	2	1	156	0	0	0	163	163	0	0	1	3091.57	2	2.11905	0	0	77	1	3	0
966	1	3	2	1.14	18910.4	19132.1	229	1608.5	49.13	43	122	21	29	243	2	0	2	1	2	2	1	215	1	1	1	67	67	0	2	1	2391.52	2	2.83721	0	0	120.69	1	4	0
967	1	4	2	3.98	25524.8	26584.7	241	2550	45.27	40	133	69	44	172	1	0	2	0	1	1	2	211	1	0	0	157	156	0	1	2	3323.08	2	3.325	0	1	223.315	1	4	1
968	2	4	1	0.31	7421.04	7749.93	121	1065	52.87	44	106	17	17	65	2	0	2	1	2	2	0	166	0	0	0	163	162	0	0	0	968.741	2	2.40909	0	0	95.295	1	4	0
969	1	3	3	4.1	79295.6	80729.1	727	4352	35.95	38	85	53	35	248	2	0	2	1	1	2	0	177	1	0	0	177	175	3	0	2	10091.1	2	2.23684	0	0	226.54	1	3	0
970	1	4	1	1.25	23610.9	24740.6	174.5	1443	30.44	53	84	26	27	160	2	0	2	1	2	2	2	171	1	1	0	126	125	0	0	1	3092.58	2	1.58491	0	0	93.165	1	2	0
971	1	3	2	1.25	31777.3	32650.9	455	2296	43.68	35	68	31	25	122	2	0	2	0	1	2	2	130	1	1	0	73	72	2	1	1	4081.36	2	1.94286	0	0	121.99	1	4	0
972	2	3	3	5	67802.8	71649.6	570	2233	41.33	65	79	18	17	63	2	0	2	1	1	2	0	158	0	0	0	179	178	3	0	2	8956.2	2	1.21538	0	0	67.11	1	4	0
973	1	1	1	2.83	34163.4	34679.1	302.5	1478.5	33.49	51	85	19	17	113	2	0	2	0	2	2	1	158	0	0	0	164	162	1	0	1	4334.88	2	1.66667	0	0	109.98	1	2	0
974	2	3	2	3.74	53648.1	56572.3	176.5	1875	47.88	79	148	14	19	123	2	0	2	0	2	2	0	252	1	0	0	177	176	0	2	2	7071.54	2	1.87342	0	0	161.555	1	4	0
975	1	1	1	5	4137.78	4278.34	510.5	2162.5	22.04	68	181	20	20	207	2	0	2	0	2	1	1	295	1	1	1	118	117	3	2	2	534.793	0	2.66176	0	1	124.155	1	0	0
976	1	3	3	1.39	31962	31580.1	622	4324.5	32.76	41	117	27	28	131	1	1	2	0	1	2	1	188	0	1	0	68	68	3	2	1	3947.52	2	2.85366	0	0	195.13	1	2	0
977	1	3	3	2.45	38425.2	39149.4	94	914	29.04	42	131	31	22	131	2	0	2	1	2	2	0	201	1	0	0	178	177	0	0	1	4893.68	1	3.11905	0	0	87.24	1	1	1
978	1	3	2	2.45	20926	22984.6	392.5	1494.5	28.48	36	81	19	24	180	1	1	2	1	2	2	1	158	1	1	1	113	113	2	2	1	2873.08	1	2.25	0	0	107.73	1	1	0
979	2	4	2	0.68	9807.06	9739.96	264	936.5	32.35	50	112	14	18	140	1	0	2	1	2	1	0	193	0	1	1	115	114	1	2	0	1217.5	2	2.24	0	0	17.845	0	2	0
980	2	3	2	3.41	62389.5	72328.3	287.5	1826	28.04	41	54	13	23	127	1	1	2	0	2	2	0	123	0	1	1	74	74	1	2	2	9041.04	1	1.31707	0	0	111.855	1	1	0
981	1	4	1	0.91	24017.2	25115.1	429	1783.5	58.13	42	132	18	19	156	1	0	2	0	2	1	0	209	1	0	0	157	156	2	0	0	3139.39	2	3.14286	0	0	108.03	1	4	1
982	1	4	2	2.22	18730.4	19525.8	314.5	2033.5	39.4	45	125	52	31	124	2	0	2	1	2	2	0	197	0	0	0	172	171	1	0	1	2440.72	2	2.77778	0	0	124.64	1	3	0
983	1	3	2	5	85693.9	88901	505.5	3377.5	38.28	62	125	22	18	64	2	0	2	0	2	2	0	201	1	0	0	171	169	3	1	2	11112.6	2	2.01613	0	0	118.21	1	3	0
984	1	3	3	5	90370.2	93752.3	381.5	3225	38.61	39	58	30	24	85	1	1	2	0	2	1	1	116	1	1	0	100	98	2	1	2	11719	2	1.48718	0	1	144.745	1	3	0
985	1	1	3	3.54	22079.3	22778.6	374.5	3434.5	41.93	37	134	34	33	164	2	0	2	1	1	2	0	205	1	0	0	176	176	2	1	2	2847.32	2	3.62162	0	0	214.84	1	4	1
986	2	3	3	3.13	90663.2	92689.5	369.5	2288.5	28.39	35	127	21	18	283	2	0	2	1	1	2	1	222	1	0	0	163	162	2	1	2	11586.2	1	3.62857	0	0	144.16	1	1	1
987	1	3	2	1.6	17082.2	18302.2	201	1525.5	32.92	43	108	20	27	85	1	0	2	0	1	2	1	170	0	1	1	162	161	0	2	1	2287.77	2	2.51163	0	0	61.485	1	2	0
988	2	3	2	1.22	47859.1	49324.6	124.5	633.5	41.12	50	113	27	28	92	1	0	2	0	1	2	0	184	0	1	0	93	93	0	2	1	6165.58	2	2.26	0	0	24.87	0	4	0
989	1	3	2	0.35	34493.8	35295.8	689	2875	29.62	29	84.12	28	26	612	1	0	2	1	2	2	2	167	1	0	0	155	154	3	1	0	4411.98	1	2.90069	0	0	282.1	1	1	0
990	2	5	3	2.81	12128.4	12980.8	413	1719	40.97	59	96	18	19	124	2	0	2	0	1	2	0	182	0	0	0	162	162	2	2	1	1622.6	2	1.62712	0	0	116.02	1	4	0
991	1	3	3	3.21	86111.8	88479.1	607.5	2925.5	36.26	42	136	16	17	105	2	0	2	0	2	1	2	201	1	1	0	141	140	3	1	2	11059.9	2	3.2381	0	1	35.145	0	3	1
992	1	3	1	0.9	11035.7	11240.9	313.5	1226.5	29.0393	33	106	32	40	97	2	0	2	1	1	2	0	162	1	1	1	13	11	1	2	0	1405.11	1	3.21212	0	0	54.07	1	1	1
993	2	3	3	3.03	30046.3	32005.3	335.5	1654.5	29.29	72	82	13	25	103	1	0	1	0	1	2	1	178	0	1	0	30	29	1	2	2	4000.66	1	1.13889	0	0	42.665	0	1	0
994	1	3	2	0.55	43197.7	44202	312	1251	37.4	36	72	31	18	350	1	1	2	1	1	2	1	187	1	0	0	166	165	1	1	0	5525.25	2	2	0	0	15.73	0	3	0
995	1	3	1	1.21	25709.5	29272.4	379	2643	30.19	39	33	22	26	224	2	1	1	0	2	2	1	123	1	1	1	38	37	2	2	1	3659.04	2	0.846154	0	0	155.26	1	2	0
996	1	3	3	5	59784.8	61708.8	264.5	2322.5	33.16	32	91	52	44	187	2	0	2	1	1	2	1	165	1	0	0	167	166	1	0	2	7713.6	2	2.84375	0	0	196.92	1	2	0
997	2	3	3	2.98	83466.7	84529.1	368	2055	58.14	39	88	18	13	225	1	0	2	1	2	1	1	171	1	0	0	162	161	2	0	1	10566.1	2	2.25641	0	1	101.295	1	4	0
998	1	1	1	1.87	5903.31	5840.49	255	1668	26.05	63	117	22	20	47	2	0	2	0	1	2	1	191	0	0	0	177	175	1	2	1	730.061	1	1.85714	0	0	122.45	1	1	0
999	2	1	2	0.82	11030.8	11229.6	323	1752.5	32.95	51	97	35	25	157	2	0	2	0	2	2	1	183	1	0	0	160	160	1	0	0	1403.69	2	1.90196	0	0	147.89	1	2	0
1000	1	3	3	2.65	83470.2	85543.3	382.5	2529	39.67	48	192	22	19	168	1	1	2	1	2	1	0	276	1	1	1	121	121	2	1	1	10692.9	2	4	0	0	186.01	1	3	1
1001	2	3	2	2.25	121486	124922	481	2644.5	43	44	98	15	15	207	1	0	2	0	2	1	2	189	1	0	0	168	167	3	1	1	15615.2	2	2.22727	0	1	29.125	0	4	0
1002	2	3	3	1.52	39122.5	39679.1	155	891	37.68	37	114	26	27	231	2	0	1	1	2	2	2	203	1	0	0	174	173	0	1	1	4959.89	2	3.08108	0	0	10.955	0	3	1
1003	2	3	3	4.9	62731.7	62036.3	567	1197.5	52.18	56	111	28	28	176	1	0	2	0	1	2	1	204	1	0	0	157	157	3	2	2	7754.54	2	1.98214	0	0	72.87	1	4	0
1004	1	3	3	5	91406.6	95144.3	317.5	2137	42.67	36	92	22	23	158	1	0	2	1	2	1	0	161	1	0	0	179	177	1	1	2	11893	2	2.55556	0	0	76.645	1	4	0
1005	2	3	1	1.59	34989.8	40366.2	357	1668.5	24.95	72	174	21	19	117	1	0	1	0	2	2	0	272	1	1	0	45	44	2	2	1	5045.77	0	2.41667	0	0	89.6	1	0	0
1006	2	3	2	1.12	41045.8	43683.6	578	2207.5	39.79	55	92	21	20	129	1	0	1	1	1	2	0	177	0	0	0	178	177	3	2	1	5460.45	2	1.67273	0	0	164.925	1	3	0
1007	1	4	1	2.2957	7289.41	7830.69	336	2475.5	35.58	51	90	18	21	77	2	1	2	0	2	2	1	159	0	1	0	28	28	1	2	1	978.837	2	1.76471	0	0	103.385	1	3	0
1008	2	3	3	2.46	53574.9	52882.1	177	1129	30.07	43	174	51	44	161	1	0	1	0	1	2	0	253	1	0	0	170	169	0	2	1	6610.26	2	4.04651	0	0	60.07	1	2	1
1009	1	3	2	0.77	80913.5	83941.7	578	2246	31.5	32	67	27	25	255	1	0	2	1	2	2	2	151	1	0	0	160	160	3	1	0	10492.7	2	2.09375	0	0	147.775	1	2	0
1010	2	3	1	0.35	40742.2	41321.9	206	1719.5	40.37	30	98	14	16	215	2	0	2	0	2	2	2	178	1	0	0	164	163	0	1	0	5165.24	2	3.26667	0	0	171.775	1	4	1
1011	1	3	3	5	84561	83545.5	321	2573.5	29.97	53	124	46	36	111	2	0	2	1	1	2	0	203	1	0	0	169	168	1	1	2	10443.2	1	2.33962	0	0	207.67	1	1	0
1012	2	3	3	5	90113	91583.2	562.5	2273.5	41.95	50	125	21	25	124	1	0	2	0	2	2	1	203	1	0	0	174	173	3	1	2	11447.9	2	2.5	0	0	99.47	1	4	0
1013	1	3	3	3.79	89569.3	95199.5	184.5	2270.5	47.82	40	132	43	31	140	2	0	2	1	1	2	2	204	1	0	0	178	177	0	0	2	11899.9	2	3.3	0	0	156.855	1	4	1
1014	2	3	3	2.35	50781.4	54044.8	414	2570	35.82	51	128	17	21	175	1	0	1	1	1	2	1	217	1	0	0	175	174	2	2	1	6755.6	2	2.5098	0	0	133.88	1	3	0
1015	1	3	1	5	85173.9	88133.3	256.5	2004.5	35.1	37	66	32.12	26.13	183	1	1	2	1	1	2	2	143	1	0	0	175	175	1	1	2	11016.7	2	1.78378	0	0	166.2	1	3	0
1016	2	3	3	5	66182.6	65449	350.5	1703	28.28	43	109	46	35	145	2	0	2	0	1	2	0	185	0	0	0	169	167	2	2	2	8181.12	1	2.53488	0	0	96.715	1	1	0
1017	2	4	1	0.62	31037.2	33413.8	486	2178	37.11	50	87	19	17	93	1	0	2	0	2	2	0	159	0	1	1	175	175	3	2	0	4176.73	2	1.74	0	0	70.58	1	3	0
1018	1	1	2	1.71	25794.9	27995.9	315	2072	28.28	36	97	53	27	99	2	0	2	0	1	2	0	155	1	0	0	167	166	1	0	1	3499.49	1	2.69444	0	0	118.98	1	1	0
1019	1	3	2	2.1	105889	104617	328	2012.5	40.87	45	175	20	18	115	2	0	2	0	2	1	2	245	1	0	0	162	161	1	1	1	13077.1	2	3.88889	0	0	140.09	1	4	1
1020	1	3	3	2.65	40704.5	41181.8	566	2729.5	30.91	42	87	31	28	113	2	0	1	1	1	2	1	155	0	1	0	123	123	3	2	1	5147.72	2	2.07143	0	0	165.57	1	2	0
1021	1	1	1	0.85	20000.7	20191.2	735	2569	29.07	28	47	29	20	186	2	0	2	0	2	2	2	116	1	0	0	158	158	3	1	0	2523.9	1	1.67857	0	0	109.74	1	1	0
1022	2	3	1	1.22	34989.8	38305.5	1158.5	1701	31.62	32	82	20	21	322	1	0	1	0	1	2	0	184	1	1	1	148	147	3	2	1	4788.19	2	2.5625	0	0	110.98	1	2	0
1023	1	3	2	5	84561	83545.5	425.5	2039.5	40.35	65	154	36	29	97	1	0	2	0	2	2	0	241	1	0	0	169	168	2	1	2	10443.2	2	2.36923	0	0	59.065	1	4	0
1024	2	4	1	1.5226	15152.3	15048.6	240.5	701	46.83	56	89	14	18	210	1	0	2	0	2	1	0	194	1	1	1	149	149	0	2	1	1881.08	2	1.58929	0	0	20.185	0	4	0
1025	2	1	1	2.48	23731.9	25478.9	350	2848	33.39	40	146	59	38	132	2	0	2	1	2	2	0	215	1	0	0	159	158	2	0	1	3184.86	2	3.65	0	0	149.685	1	2	1
1026	1	3	1	1.44	43718.5	44632.6	675	2178.5	32.82	47	91	17	24	66	1	0	2	0	1	2	1	154	0	0	0	178	177	3	2	1	5579.08	2	1.93617	0	0	127.495	1	2	0
1027	1	3	3	3.03	22077.2	22903.9	513.5	1760.5	25.45	58	115	17	23	149	1	1	2	0	1	2	1	207	1	1	1	63	62	3	2	2	2862.99	1	1.98276	0	0	60.28	1	1	0
1028	1	3	3	5	98473.7	99798.3	477.5	3721	28.01	41	123	20	18	182	2	0	2	1	1	2	1	203	1	0	0	171	171	3	1	2	12474.8	1	3	0	0	194.09	1	1	1
1029	1	3	2	2.23	63593.8	62833.9	446	1935	36.36	39	109	25	24	218	2	0	2	1	1	2	1	196	1	0	0	170	169	2	2	1	7854.24	2	2.79487	0	0	81.36	1	3	0
1030	1	4	3	2.55	9588.81	9822.59	385	1827	32.34	42	73	14	15	78	1	0	1	1	2	1	1	133	0	1	0	14	13	2	2	1	1227.82	2	1.7381	0	0	72.105	1	2	0
1031	1	3	2	5	99218	102931	411	3283.5	44.66	46	71	29	21	123	2	0	2	1	1	2	1	144	0	0	0	161	161	2	1	2	12866.4	2	1.54348	0	0	244.36	1	4	0
1032	1	3	3	5	87029.4	89720.6	583.5	2802	32.9	36	101	24	26	209	1	0	2	1	1	2	0	180	1	0	0	165	164	3	1	2	11215.1	2	2.80556	0	0	221.45	1	2	0
1033	1	3	3	2.6	32389.1	32002.1	689	1867.5	33.54	17	46	21	29	295	1	1	1	0	2	1	1	128	1	1	1	92	92	3	2	1	4000.26	2	2.70588	0	0	151.455	1	2	0
1034	1	1	2	1.19	15213.9	15695.8	311.5	1919	28.09	41	137	30	22	172	2	0	2	1	2	2	0	214	1	0	0	176	175	1	1	1	1961.97	1	3.34146	0	0	91.06	1	1	1
1035	2	3	2	3.73	53648.1	62165.8	177.5	1387.5	48.74	55	110	22	17	98	1	0	1	0	1	2	0	186	0	0	0	177	176	0	2	2	7770.73	2	2	0	0	78.835	1	4	0
1036	2	4	3	0.68	6659.49	6975.17	358.5	3558	45.78	40	96	25	24	75	2	0	2	1	2	2	0	152	0	0	0	162	162	2	0	0	871.897	2	2.4	0	0	278.955	1	4	0
1037	1	3	3	3.66	67347.6	69747.1	676	4393	26.23	30	86	19	19	110	1	0	2	1	1	2	0	140	1	0	0	160	159	3	0	2	8718.39	1	2.86667	0	0	371.65	1	1	0
1038	2	1	1	1.75	5155.14	5436.24	340.5	1585.5	31.21	37	110	51	40	234	1	0	1	0	2	2	0	194	1	0	0	142	142	1	2	1	679.53	2	2.97297	0	0	139.64	1	2	0
1039	2	1	2	2.15	25274.2	25651.3	317.5	1824.5	36.59	62	106	18	19	88	2	0	2	0	2	2	0	188	0	0	0	143	143	1	1	1	3206.42	2	1.70968	0	0	91.515	1	3	0
1040	1	3	1	1.02	7782.35	8620.7	656	2053	29.02	76	114	26	22	57	1	0	2	0	1	2	0	202	1	0	0	145	145	3	2	1	1077.59	1	1.5	0	0	107.46	1	1	0
1041	1	3	3	5	64298	80217.5	278	2688	25.53	47	91	25	23	145	2	0	2	0	1	1	1	168	0	0	0	149	148	1	2	2	10027.2	1	1.93617	0	0	112.41	1	1	0
1042	1	3	1	4.6	31035.5	31071.4	146.5	780	36.27	48	77	26	23	150	1	0	1	1	1	1	1	158	1	1	0	142	142	0	2	2	3883.92	2	1.60417	0	1	23.945	0	3	0
1043	1	1	3	5	21807.7	22510.5	273	2630	26.15	40	163.16	25	22	552	2	0	2	1	2	2	2	296	1	0	0	140	139	1	0	2	2813.82	1	4.079	0	0	230.95	1	1	1
1044	2	3	1	1.68	31860.2	34106.1	272	1737	36.95	36	110.43	50	50	482	1	0	1	0	1	1	1	210	1	1	0	128	126	1	2	1	4263.27	2	3.0675	1	0	58.23	1	3	1
1045	1	3	3	5	89486.2	89649.8	548.5	2084.5	29.12	49	108	46	34	114	2	0	2	1	2	2	0	179	0	0	0	135	135	3	1	2	11206.2	1	2.20408	0	0	79.975	1	1	0
1046	2	5	3	1.54	27016.2	28654.8	420	2571	41.05	34	111	32	36	116	2	0	2	1	2	2	0	168	1	0	0	153	151	2	0	1	3581.85	2	3.26471	0	0	155.08	1	4	1
1047	2	3	3	4.72	97373.9	99236.8	332.5	1731.5	35.7	49	118	19	19	72	1	0	2	0	2	2	0	182	0	0	0	151	149	1	1	2	12404.6	2	2.40816	0	0	74.91	1	3	0
1048	2	4	2	1.16	10882.7	10520.6	239.5	1147.5	32.83	63	95	18	19	122	1	0	2	0	2	1	0	185	0	0	0	133	132	0	2	1	1315.07	2	1.50794	0	1	66.595	1	2	0
1049	1	3	3	4.24	93473.6	93455.8	374.5	3567.5	32.7	38	72	20	18	143	1	0	2	1	1	2	0	137	1	0	0	147	146	2	1	2	11682	2	1.89474	0	0	126.44	1	2	0
1050	2	4	2	0.29	17473.7	18849.1	329.5	1680	35.01	56	113	46	58	103	1	0	2	1	1	2	0	191	0	0	0	136	135	1	2	0	2356.13	2	2.01786	0	0	96.37	1	3	0
1051	2	3	1	2.14	37317.3	41174.7	141	1352.5	28.65	47	253	21	24	212	2	0	2	0	1	2	0	341	1	1	0	33	32	0	2	1	5146.83	1	5.38298	0	0	115.295	1	1	1
1052	2	4	1	1.11	12310.3	13812.6	237.5	1329	33.37	47	92	48	59	81	1	0	2	0	1	2	1	155	0	0	0	144	144	0	2	1	1726.57	2	1.95745	0	0	87.545	1	2	0
1053	2	2	1	2.71	7277.59	7674.43	287.5	1428.5	25.83	49	100	24	21	272	1	0	2	1	1	1	0	203	1	0	0	148	148	1	2	1	959.304	1	2.04082	0	1	88.65	1	1	0
1054	2	1	1	0.4	22139.3	22359.6	206	1259	32.37	29	88	17	17	206	2	0	2	0	2	2	0	166	1	0	0	143	142	0	0	0	2794.95	2	3.03448	0	0	62.065	1	2	1
1055	2	3	3	2.7016	29370.2	40113.4	206.5	896.5	34.1	66	122	17	25	111	1	0	2	1	1	2	0	211	1	0	0	137	136	0	2	1	5014.17	2	1.84848	0	0	41.305	0	2	0
1056	1	1	3	5	17560.2	18832.4	239.5	1809	30.95	37	105	59	45	104	1	0	2	1	2	2	1	164	1	0	0	135	135	0	1	2	2354.05	2	2.83784	0	0	102.75	1	2	0
1057	2	2	3	2.88123	8359.7	8112.49	370.5	1475	26.06	36	147	32	29	307	1	0	2	1	1	2	1	246	1	0	0	138	136	2	2	1	1014.06	1	4.08333	0	0	73.755	1	1	1
1058	2	4	2	3.43	22428.7	22837.2	235.5	1987	45.13	51	162	25	21	128	2	0	2	0	1	2	0	242	1	0	0	133	133	0	1	2	2854.65	2	3.17647	0	0	113.945	1	4	1
1059	1	1	1	1.46	17527.5	18061.8	372.5	1800.5	45.5	40	92	17	18	154	2	0	2	1	2	2	0	168	1	0	0	143	142	2	0	1	2257.73	2	2.3	0	0	114.315	1	4	0
1060	1	3	1	5	83459.2	83611.8	480.5	3424.5	38.63	26	108	32	23	337	1	0	2	1	1	2	1	200	1	0	0	150	149	3	1	2	10451.5	2	4.15385	0	0	86.87	1	3	1
1061	1	3	2	5	73224	76423	332.5	2876.5	34	26	94	53	33	185	1	0	2	1	2	2	0	162	1	0	0	152	149	1	0	2	9552.88	2	3.61538	0	0	127.21	1	2	1
1062	1	2	1	2.86	7817.36	8986.39	216	820	25.95	46	84	16	22	99	2	0	2	0	2	2	1	152	0	0	0	138	136	0	2	1	1123.3	1	1.82609	0	0	18.38	0	1	0
1063	2	4	2	1.35	12948.3	14701.5	275.5	773	38.8233	41	104	39	38	137	1	1	2	0	2	1	0	172	0	1	1	5	4	1	2	1	1837.69	2	2.53659	0	0	57.955	1	3	0
1064	1	1	2	1.09	31808.7	34121.5	492	2559	41.09	31	110	66	39	115	1	0	2	0	2	2	2	165	1	0	0	135	133	3	0	1	4265.19	2	3.54839	0	0	139.105	1	4	1
1065	2	2	3	2.84	14746.9	14573.3	342	1263	59.13	39	78	28	28	193	2	0	2	0	2	2	0	153	1	0	0	153	152	1	1	1	1821.66	2	2	0	0	101.47	1	4	0
1066	1	1	1	0.06	8372.14	8668.61	641.5	3305	24.84	54	78	11	17	43	1	0	2	0	2	2	1	140	0	1	0	22	22	3	2	0	1083.58	0	1.44444	0	0	301.78	1	0	0
1067	1	3	3	1.96	36256.4	36842	294	2134.5	36.47	34	163	23	19	157	2	0	2	0	2	2	1	229	1	0	0	138	137	1	1	1	4605.25	2	4.79412	0	0	150.545	1	3	1
1068	2	3	2	2.71	54625.7	56696.2	645	2006	32.58	57	115	31	25	183	1	0	2	0	1	2	0	210	1	0	0	156	154	3	2	1	7087.03	2	2.01754	0	0	99.05	1	2	0
1069	2	1	3	5	11163.5	11032.1	525	3177	48.47	50	142	26	24	188	1	0	2	0	2	2	0	236	1	0	0	140	139	3	1	2	1379.01	2	2.84	0	0	87.97	1	4	0
1070	2	2	3	0.8	14469.4	15181.8	359	1813.5	34.91	53	64	16	18	171	1	0	2	0	2	2	0	155	1	0	0	151	150	2	2	0	1897.72	2	1.20755	0	0	49.435	0	2	0
1071	1	4	3	5	20345.9	21422.1	494	2287	31.25	66	167	38	30	113	1	0	2	1	2	2	0	262	1	0	0	134	134	3	1	2	2677.76	2	2.5303	0	0	65.81	1	2	0
1072	1	3	2	0.58	23077.5	23260.8	299.5	2014	40.5	37	139	26	22	271	2	0	2	0	2	2	2	236	1	0	0	151	151	1	0	0	2907.6	2	3.75676	0	0	169.22	1	4	1
1073	2	3	3	0.74	35611.4	35931.7	232	1532.5	50.74	40	80	23	20	103	2	0	2	0	1	2	1	142	0	0	0	140	139	0	0	0	4491.46	2	2	0	0	166.325	1	4	0
1074	1	3	3	4.38	49593.5	48520.7	201.5	828	36.66	48	79	42	33	181	1	0	2	1	1	2	1	163	1	0	0	148	147	0	2	2	6065.09	2	1.64583	0	0	29.65	0	3	0
1075	2	3	1	0.46	36501.2	36515.9	265	1474.5	37.42	49	149	23	18	177	2	0	2	0	2	2	2	239	1	0	0	152	151	1	0	0	4564.48	2	3.04082	0	0	95.845	1	3	1
1076	2	3	3	1.08	84779.4	87859.2	308	2201.5	45.48	46	120	17	18	140	2	0	2	0	2	2	0	194	0	0	0	137	137	1	0	1	10982.4	2	2.6087	0	0	137.41	1	4	0
1077	1	3	1	2.88	24672.3	24717.4	435.5	2321	23.72	42	188	31	18	189	1	0	2	0	1	1	1	269	1	1	0	91	90	2	1	1	3089.68	0	4.47619	0	0	69.52	1	0	1
1078	2	1	1	0.58	16008.8	15820.4	347.5	2638.5	23.74	27	137.75	110	69	615	2	0	2	0	1	2	2	235	1	0	0	155	155	2	1	0	1977.55	0	5.10185	0	0	161.7	1	0	1
1079	1	3	1	1.964	32312.2	33401.7	169.5	1083	25.31	32	34	71	64	166	1	0	2	0	2	1	0	101	1	1	1	93	92	0	2	1	4175.22	1	1.0625	0	0	73.21	1	1	0
1080	2	1	1	0.03	17511.2	17305	604	1660	30.47	53	94	29	19	101	2	0	1	1	1	2	0	168	0	0	0	137	136	3	1	0	2163.13	2	1.77358	0	0	94.385	1	2	0
1081	1	5	3	5	101585	103595	439	2140	27.14	47	100	35	32	100	2	0	2	1	1	2	0	169	0	0	0	149	149	2	1	2	12949.4	1	2.12766	0	0	115.92	1	1	0
1082	1	3	3	1.26	23077.5	24085.8	387.5	1252.5	41.67	34	100	28	24	90	1	0	2	1	2	2	2	155	1	0	0	151	151	2	0	1	3010.72	2	2.94118	0	0	78.395	1	4	0
1083	1	1	3	2.19	8017.06	8168.36	800	1887.5	28.47	58	76	43	45	149	1	1	2	1	1	2	0	165	0	0	0	155	154	3	2	1	1021.05	1	1.31034	0	0	87.46	1	1	0
1084	2	1	3	2.28	25876.3	26839.7	384	2966	37.94	44	90	29	24	137	2	0	2	1	2	2	0	166	0	0	0	143	143	2	0	1	3354.97	2	2.04545	0	0	301.51	1	3	0
1085	1	3	3	5	121614	121836	237.5	1535.5	31.55	52	191	24	24	128	2	0	2	1	1	2	0	269	1	0	0	138	136	0	1	2	15229.5	2	3.67308	0	0	81.165	1	2	1
1086	1	3	1	1.6318	28621.4	28673.7	205	842	31.96	32	102	34	25	216	1	1	1	0	1	2	1	178	1	0	0	135	134	0	1	1	3584.22	2	3.1875	0	0	28.345	0	2	1
1087	2	3	3	4.64	43712	43783.4	579.5	1913	38.2	41	155	42	35	139	2	0	1	1	1	2	0	224	1	0	0	148	148	3	2	2	5472.93	2	3.78049	0	0	118.67	1	3	1
1088	2	3	2	4.67	52544.9	54897	247	1174.5	26.59	50	88	32	38	65	1	0	2	0	2	1	0	154	0	1	0	74	74	0	2	2	6862.12	1	1.76	0	0	64.38	1	1	0
1089	2	1	3	2.45	25596.6	26003.6	247	1221	32.66	52	128	90	52	107	2	0	2	0	2	2	0	204	1	0	0	143	143	0	0	1	3250.46	2	2.46154	0	0	49.435	0	2	0
1090	2	1	1	1.6523	3530.53	3723.04	153.5	999.5	30.6	56	91	26	25	99	2	0	2	0	1	2	1	168	0	0	0	136	135	0	2	1	465.38	2	1.625	0	0	79.555	1	2	0
1091	2	3	3	3.86	108025	112349	260	2075.5	33.98	59	169	31	29	109	2	0	1	0	1	2	0	250	1	0	0	137	136	1	1	2	14043.6	2	2.86441	0	0	191.91	1	2	0
1092	1	3	2	1.84	20107.4	21119.9	120.5	1474.5	28.44	42	187	52	36	234	2	0	2	0	1	2	1	274	1	0	0	147	146	0	0	1	2639.99	1	4.45238	0	0	97.265	1	1	1
1093	1	3	2	4.84	72819.9	74814.5	434	2841	35.18	33	199	51	31	157	2	0	2	1	2	2	2	264	1	0	0	157	156	2	0	2	9351.81	2	6.0303	0	0	215.34	1	3	1
1094	1	1	2	1.83	26892.1	29526.5	302.5	1836.5	29.61	43	111	24	25	189	1	0	2	0	1	1	0	198	1	0	0	140	140	1	1	1	3690.81	1	2.5814	0	0	65.705	1	1	0
1095	1	3	3	4.22867	104240	104431	641	3542	28.31	43	78	33	24	81	1	0	2	0	2	2	2	138	0	0	0	138	136	3	1	2	13053.9	1	1.81395	0	0	181.845	1	1	0
1096	2	1	1	1.14	12058.7	14558.4	558.5	1480	41.87	33	80	23	18	135	2	0	2	0	2	2	0	138	1	0	0	153	153	3	0	1	1819.81	2	2.42424	0	0	107.33	1	4	0
1097	1	1	1	0.31	32729.6	33177.1	201.5	1618	27.5	58	140	17	23	88	2	0	2	0	2	2	0	217	1	0	0	135	134	0	0	0	4147.13	1	2.41379	0	0	104.72	1	1	0
1098	1	5	3	2.7	81663.2	89777.9	729.5	2647.5	31.58	45	95	28	27	233	1	0	2	1	1	2	1	186	1	0	0	148	147	3	1	1	11222.2	2	2.11111	0	0	132.095	1	2	0
1099	1	3	1	1.06	9498.13	9325.33	189.5	2156.5	35.15	33	107	30	38	221	1	0	2	0	1	2	1	183	1	0	0	148	147	0	2	1	1165.67	2	3.24242	0	0	211.08	1	3	1
1100	2	4	2	3.09	22001.9	21910	518.5	1901	43.5	50	149	29	22	75	1	0	2	0	2	1	0	217	1	0	0	152	151	3	1	2	2738.75	2	2.98	0	1	93.06	1	4	0
1101	2	2	1	1.764	4501.75	4626.59	321	1473	34.31	59	146	43	27	98	2	0	2	0	1	2	0	225	1	0	0	153	152	1	2	1	578.323	2	2.47458	0	0	100.07	1	2	0
1102	1	3	2	4.67	46864.7	47353.4	222	1455.5	28.03	41	95	27	29	196	1	1	2	0	1	2	1	182	1	1	0	129	129	0	2	2	5919.17	1	2.31707	0	0	96.625	1	1	0
1103	2	2	1	1.53553	10794.2	10667.1	204	641.5	32.26	44	162	24	20	151	1	0	2	1	1	2	0	236	1	0	0	145	144	0	1	1	1333.39	2	3.68182	0	0	49.75	0	2	1
1104	1	3	1	2.5	27844.2	27828.3	227	1773.5	39.7	35	85	22	16	89	2	1	1	0	2	1	2	138	1	1	0	30	29	0	2	1	3478.53	2	2.42857	0	0	70.16	1	3	0
1105	2	4	3	0.98	10426.7	10079.7	327	645.5	32.8186	40	124	24	24	216	1	0	2	0	2	1	1	206	1	0	0	147	146	1	2	0	1259.96	2	3.1	0	1	42.385	0	2	1
1106	2	1	1	3.82	10944	13131	315.5	1718	42.29	81	108	13	15	105	1	0	2	0	2	1	0	211	1	0	0	135	134	1	2	2	1641.38	2	1.33333	0	0	96.23	1	4	0
1107	2	4	3	1.63	27974.8	27842.7	219.5	2146	37.73	37	155.83	21	25	381	1	0	2	0	2	2	0	266	1	0	0	152	151	0	0	1	3480.34	2	4.21162	0	0	221.11	1	3	1
1108	2	1	1	2.19	7480.95	7888.88	310	1237	35.99	36	61	21	28	330	1	0	2	1	1	1	0	163	1	0	0	155	154	1	2	1	986.109	2	1.69444	0	0	49.13	0	3	0
1109	1	3	1	2.48	22515.4	24752.7	370	2661.5	42.4	45	94	28	27	81	1	1	2	0	2	1	1	155	0	0	0	148	147	2	1	1	3094.09	2	2.08889	0	0	25.83	0	4	0
1110	1	5	3	3.21	33239.2	34539.3	230.5	1440.5	23.43	41	155	23	29	118	2	0	1	1	1	2	0	220	1	0	0	142	141	0	2	2	4317.41	0	3.78049	0	0	94.38	1	0	1
1111	2	1	1	1.02	8251.21	8150.92	303	1250.5	36.06	43	123	24	24	140	1	0	2	0	1	1	0	197	0	0	0	143	142	1	2	1	1018.87	2	2.86047	0	0	45.305	0	3	0
1112	1	2	3	5	12775.9	13174.4	717	2824	34.17	38	143	42	29	182	1	0	2	0	1	2	0	217	1	0	0	153	152	3	1	2	1646.8	2	3.76316	0	0	197.515	1	2	1
1113	1	1	3	5	28374.3	31153.8	337.5	2652	26.45	35	118	26	26	274	2	0	2	0	2	2	0	207	1	0	0	135	134	1	1	2	3894.22	1	3.37143	0	0	201.885	1	1	1
1114	2	1	2	5	13426.6	13268.5	434	1928	35.94	40	70	24	26	227	1	0	2	1	1	2	0	155	1	0	0	153	152	2	1	2	1658.56	2	1.75	0	0	79.225	1	3	0
1115	1	1	1	1.94	23538	24272.2	296.5	2299	28.69	45	135	42	25	143	2	0	2	0	2	2	0	209	1	0	0	136	135	1	1	1	3034.03	1	3	0	0	84.105	1	1	1
1116	2	2	2	0.6	23783.6	23856.9	365	1732.5	41.44	43	102	25	23	134	1	0	2	0	2	2	2	175	0	0	0	138	137	2	0	0	2982.12	2	2.37209	0	0	105.925	1	4	0
1117	2	1	1	1.83	13745.4	13578.4	129	731.5	31.09	55	149	24	26	120	2	0	2	0	1	2	0	229	1	0	0	140	140	0	2	1	1697.29	2	2.70909	0	0	23.77	0	2	0
1118	2	3	2	1.1	20747.6	20783.5	243	1631	35.76	52	93	24	24	73	1	0	2	0	2	2	2	158	0	0	0	147	147	0	2	1	2597.94	2	1.78846	0	0	23.22	0	3	0
1119	2	4	3	5	25723.4	26177.6	292.5	1611	36.96	70	140	14	16	74	2	0	2	0	2	2	0	227	1	0	0	133	133	1	0	2	3272.2	2	2	0	0	47.555	0	3	0
1120	1	1	2	0.73	10263.8	10464.6	524	1327	22.67	46	125	19	32	200	2	0	2	1	2	2	0	218	1	1	1	50	49	3	2	0	1308.08	0	2.71739	0	0	51.565	1	0	0
1121	1	3	3	2.14	33413	36761.1	310.5	2119	27.93	38	135	31	30	246	1	0	2	1	1	2	0	221	1	0	0	159	158	1	2	1	4595.14	1	3.55263	0	0	119.04	1	1	1
1122	2	1	3	2.68	16708.1	16957.5	216.5	1135	40.53	58	81	28	27	94	1	1	1	0	2	1	0	161	0	0	0	143	143	0	1	1	2119.68	2	1.39655	0	1	24.405	0	4	0
1123	1	3	2	5	28153.1	28546.7	334	1895.5	34.52	43	90	15	18	166	1	1	1	0	1	1	1	167	1	0	0	147	146	1	2	2	3568.33	2	2.09302	0	1	46.57	0	2	0
1124	1	3	1	1.92	20998.9	24080.7	256.5	2012	43.28	44	122	18	21	148	2	0	2	0	1	2	0	195	0	1	0	36	35	1	2	1	3010.09	2	2.77273	0	0	103.61	1	4	0
1125	1	3	2	3.5275	46864.7	45850.9	423	2957	26.4	53	98	22	27	111	2	1	2	1	1	2	1	176	0	0	0	149	149	2	2	2	5731.37	1	1.84906	0	0	128.98	1	1	0
1126	2	4	2	2.07	12905.1	13036.5	176	1200	32.31	83	111	17	24	87	1	1	1	0	2	2	0	211	1	1	0	66	65	0	2	1	1629.56	2	1.33735	0	0	90.89	1	2	0
1127	2	4	1	1.69	11318.9	12700.2	148	652.5	38.88	44	133	19	21	135	1	1	2	0	1	1	1	205	1	0	0	139	138	0	2	1	1587.52	2	3.02273	0	0	20.8	0	3	1
1128	2	5	2	1.29	31250.9	31151.6	265.5	1693	31.73	43	112	17	20	251	2	0	1	1	2	2	2	206	1	0	0	139	139	1	1	1	3893.95	2	2.60465	0	0	85.225	1	2	0
1129	1	3	3	3.78	90414.5	98779.2	783.5	3231	43.7	38	106	35	31	199	1	0	2	0	1	2	0	185	1	0	0	134	133	3	1	2	12347.4	2	2.78947	0	0	109.975	1	4	0
1130	1	1	3	2.33	36551.6	38215.6	476	3666	29.16	44	148	34	24	159	2	0	2	0	1	2	0	224	1	0	0	155	154	3	0	1	4776.96	1	3.36364	0	0	164.99	1	1	1
1131	2	4	2	5	11011.9	10818.3	351.5	1256.5	30.75	48	80	28	24	135	2	0	2	1	1	1	2	158	0	0	0	139	138	2	2	2	1352.29	2	1.66667	0	1	63.92	1	2	0
1132	1	4	3	3.92	19134.4	20436.2	230	1647	44.23	32	140	30	24	234	2	0	2	0	1	1	0	222	1	1	0	55	53	0	0	2	2554.53	2	4.375	0	1	60.48	1	4	1
1133	2	1	1	0.8	15447.9	15971.4	321.5	1926	48.45	52	151	26	23	104	2	0	2	0	2	2	0	226	1	0	0	141	141	1	0	0	1996.43	2	2.90385	0	0	81.015	1	4	0
1134	1	3	3	4.57	101585	106265	291	2446	29.15	45	200	34	24	252	2	0	2	0	2	2	1	295	1	0	0	148	147	1	1	2	13283.2	1	4.44444	0	0	166.965	1	1	1
1135	2	1	1	0.46	8030.08	8792.02	358	1327.5	32.54	44	112	24	28	160	2	0	2	0	1	2	0	192	1	0	0	143	142	2	2	0	1099	2	2.54545	0	0	81.54	1	2	0
1136	1	3	3	0.5	24472.8	25222.9	661	3911.5	32.16	35	93	31	24	206	2	0	2	1	2	2	0	170	1	0	0	139	138	3	0	0	3152.86	2	2.65714	0	0	152.13	1	2	0
1137	1	1	1	0	24613.9	25381.7	604	2234.5	28.02	50	109	35	21	102	2	0	2	0	2	2	0	180	0	0	0	155	154	3	1	0	3172.71	1	2.18	0	0	136.92	1	1	0
1138	2	1	1	1.2192	7480.95	7290.55	125	727.5	28.62	47	106	18	23	182	2	0	2	0	1	2	1	189	1	0	0	155	154	0	2	1	911.319	1	2.25532	0	0	34.4	0	1	0
1139	2	1	1	1.93	20569.3	20346.8	687	1982.5	36.1	65	83	13	17	130	2	0	2	0	2	1	0	175	0	0	0	153	153	3	0	1	2543.35	2	1.27692	0	0	106.66	1	3	0
1140	2	1	1	0.7	5858.77	5685.52	269.5	1358	35	64	128	51	61	78	1	0	2	0	1	2	0	209	1	0	0	142	141	1	2	0	710.689	2	2	0	0	62.95	1	3	0
1141	1	3	1	1.46	57758.9	64097.9	429.5	2029.5	30.22	32	74.87	63	30	493	1	0	2	0	1	1	0	147	1	1	0	98	98	2	2	1	8012.24	2	2.33969	0	0	97.215	1	2	0
1142	2	2	3	5	14963.4	14787.2	307.5	1984	30.56	57	145	29	29	231	1	0	2	0	1	2	2	248	1	0	0	148	148	1	1	2	1848.4	2	2.54386	0	0	85.12	1	2	0
1143	2	4	3	1.69	22105.5	22859.7	192	1210	64.8	40	186	23	20	124	1	0	2	0	1	2	0	252	1	0	0	145	145	0	1	1	2857.47	2	4.65	0	0	79.705	1	4	1
1144	2	1	3	1.45	16631	16879.2	242	963	31.91	38	121	36	39	62	2	0	2	0	2	2	0	172	1	0	0	141	141	0	1	1	2109.9	2	3.18421	0	0	47.8	0	2	1
1145	2	5	3	0.58	24786.5	24946.6	397.5	1599.5	31.11	65	96	17	15	217	1	0	2	0	1	2	0	207	1	0	0	145	145	2	1	0	3118.32	2	1.47692	0	0	76.125	1	2	0
1146	1	3	1	0.07	109243	113818	507.5	2236	30.74	48	136	27	23	61	1	0	2	0	2	2	0	197	1	0	0	140	139	3	1	0	14227.2	2	2.83333	0	0	88.12	1	2	0
1147	1	2	1	0.93	4995.52	5742.56	266	1559	34.02	31	89	26	20	379	2	0	2	1	2	2	1	199	1	0	0	145	144	1	2	0	717.82	2	2.87097	0	0	116.59	1	2	0
1148	1	3	3	2.19	92720.1	101728	658	3452.5	28.45	29	160	24	26	277	1	0	2	0	2	2	2	244	1	0	0	147	146	3	1	1	12716	1	5.51724	0	0	212.78	1	1	1
1149	1	1	1	2.26	11503.2	12336.6	503	1556	29.89	38	91	30	23	89	2	1	2	1	2	1	1	146	1	0	0	148	146	3	1	1	1542.08	1	2.39474	0	0	53.385	1	1	0
1150	1	1	1	1.28	10263.8	11189.8	274.5	1252	30.78	62	74	15	20	157	2	0	2	0	1	2	1	171	1	0	0	143	143	1	2	1	1398.73	2	1.19355	0	0	70.525	1	2	0
1151	1	3	3	2.43	49517.6	50676.9	265.5	1889	32.72	35	112	27	23	172	1	0	1	0	1	1	1	181	1	1	0	37	36	1	2	1	6334.62	2	3.2	0	0	126.1	1	2	1
1152	2	2	1	1.776	11978.8	11837.8	221.5	1508	25.35	78	99	19	21	69	2	0	2	0	2	2	0	193	0	0	0	149	149	0	1	1	1479.73	1	1.26923	0	0	101.1	1	1	0
1153	2	3	3	4.55	80878.6	82691.4	612	1604	43.97	51	113	30	43	168	2	0	2	1	2	1	0	198	1	0	0	157	156	3	0	2	10336.4	2	2.21569	0	1	48.9	0	4	0
1154	2	3	3	4.75	99668.3	99351.7	317	2362.5	37.15	31	134	20	19	129	1	0	2	0	1	2	1	192	1	0	0	132	132	1	1	2	12419	2	4.32258	0	0	123.34	1	3	1
1155	1	4	3	5	22065.5	23222.7	853.5	3870.5	39.16	41	90	62	26	50	1	1	2	1	1	1	0	142	0	0	0	139	138	3	0	2	2902.83	2	2.19512	0	1	233.885	1	3	0
1156	1	1	3	4.29	28374.3	31153.8	109.5	1361	28.34	34	155	25	20	96	2	0	2	0	2	2	2	208	1	0	0	135	134	0	1	2	3894.22	1	4.55882	0	0	158.94	1	1	1
1157	2	2	1	3.29	6340.4	7151.78	329	1439.5	32.79	58	130	19	23	135	1	0	2	1	2	2	1	219	1	1	1	117	116	1	2	2	893.973	2	2.24138	0	0	67.405	1	2	0
1158	2	3	2	1.16	22713.6	26986.6	252	1987.5	36.76	42	159	21	25	168	1	1	1	0	2	2	0	234	1	0	0	154	153	1	2	1	3373.33	2	3.78571	0	0	142.44	1	3	1
1159	2	3	3	0.69	29871.2	31665.1	225.5	1346.5	46.09	44	113	21	20	69	1	1	2	0	1	2	1	171	0	0	0	151	150	0	1	0	3958.13	2	2.56818	0	0	62.15	1	4	0
1160	2	1	1	2.42	11163.5	11330.1	165.5	1337.5	28.12	46	152	26	24	104	2	0	2	0	2	2	1	222	1	0	0	140	140	0	1	1	1416.26	1	3.30435	0	0	38.76	0	1	1
1161	1	1	1	1.75	5524.58	6116.65	622.5	3022	31.5	52	129	29	29	148	1	0	2	0	1	2	0	211	1	0	0	142	142	3	2	1	764.581	2	2.48077	0	0	132.58	1	2	0
1162	2	1	1	1.45	5284	5785.37	207.5	1149.5	32	52	84	16	23	71	1	0	2	0	2	1	0	151	0	1	0	98	97	0	2	1	723.172	2	1.61538	0	0	64.995	1	2	0
1163	2	3	2	2.83	35101.6	35509.3	218	1455	39.98	60	128	20	22	126	1	1	2	0	1	1	1	211	1	0	0	135	133	0	2	1	4438.66	2	2.13333	0	0	45.92	0	3	0
1164	1	3	3	5	55681.9	57041.5	1717.5	2947.5	50.23	35	121	93	52	249	2	0	2	1	2	2	0	204	1	0	0	153	152	3	0	2	7130.19	2	3.45714	0	0	133.285	1	4	1
1165	2	3	1	1.14	26343.2	26961.1	227	1330.5	39.45	52	92	45	52	162	1	0	2	0	2	1	1	175	1	1	0	107	106	0	2	1	3370.14	2	1.76923	0	1	55.275	1	3	0
1166	2	2	1	0.92	23783.6	23526.3	197	1223	35.19	27	166	20	25	293	1	1	2	0	2	2	1	256	1	0	0	138	137	0	0	0	2940.79	2	6.14815	0	0	136.525	1	3	1
1167	1	3	3	4.38	89655.5	89196.7	842	4689	31.05	38	132	45	36	159	2	0	2	1	2	2	1	206	1	0	0	133	132	3	0	2	11149.6	2	3.47368	0	0	325.65	1	2	1
1168	2	3	3	5	65649.9	69470	413.5	1505.5	27.6	66	145	17	22	79	1	0	2	1	1	2	0	228	1	0	0	142	141	2	2	2	8683.75	1	2.19697	0	0	93.435	1	1	0
1169	1	3	1	4.26	118354	120615	506.5	5426.5	43.9	36	134	31	18	150	2	0	2	0	2	2	1	201	1	0	0	138	136	3	1	2	15076.8	2	3.72222	0	0	396.28	1	4	1
1170	2	1	1	2.15	16965.2	16765.5	333.5	2441	24.87	49	176	27	36	214	1	0	2	0	2	2	1	273	1	0	0	143	143	1	1	1	2095.68	0	3.59184	0	0	196.075	1	0	1
1171	1	4	1	4.66	21540.2	21992.4	263.5	1712.5	23.57	37	107	17	22	105	2	0	2	0	2	2	1	169	1	0	0	145	143	1	1	2	2749.05	0	2.89189	0	0	124.44	1	0	0
1172	2	3	3	0.58	25164.3	25456.5	417	1625	33.55	45	118	45	42	153	2	0	2	0	2	2	2	195	1	0	0	140	138	2	2	0	3182.07	2	2.62222	0	0	94.855	1	2	0
1173	1	3	2	5	83459.2	83611.8	264.5	2051.5	34.21	49	88	55	45	85	1	0	2	0	1	1	0	155	0	0	0	151	150	1	1	2	10451.5	2	1.79592	0	1	19.505	0	2	0
1174	2	3	1	1.64	25164.3	25456.5	166	977.5	32.66	66	132	19	26	139	2	0	1	0	1	2	1	225	1	0	0	139	139	0	2	1	3182.07	2	2	0	0	45.765	0	2	0
1175	1	1	1	1.13	11634.6	13942.4	319	2208.5	26.73	47	133	26	16	209	2	0	2	0	2	2	2	223	1	0	0	137	136	1	1	1	1742.8	1	2.82979	0	0	41.67	0	1	0
1176	1	1	1	0.5	24613.9	25381.7	391	2719.5	37.7	39	95	28	31	226	2	0	2	0	2	2	0	181	1	0	0	154	153	2	1	0	3172.71	2	2.4359	0	0	193.925	1	3	0
1177	2	4	3	2.547	21711.9	22452.7	167	1052	25.81	55	80	37	31	256	1	0	2	0	1	2	1	186	1	0	0	149	148	0	1	1	2806.58	1	1.45455	0	1	53.43	1	1	0
1178	2	3	3	2.32	81626.7	81659.6	147	737	37.7	55	159	30	25	43	1	0	2	1	1	1	0	223	1	0	0	152	151	0	0	1	10207.4	2	2.89091	0	0	26.52	0	3	0
1179	1	3	3	0.87	34395.7	33770	324.5	1509.5	31.13	37	196	19	19	209	2	1	2	1	2	2	2	276	1	0	0	157	157	1	2	0	4221.24	2	5.2973	0	0	76.175	1	2	1
1180	1	4	3	4.04	13270.6	17034.3	101	1335	40.41	46	89	16	15	111	1	0	2	0	1	2	1	156	0	1	1	77	75	0	2	2	2129.29	2	1.93478	0	0	1.56	0	4	0
1181	2	4	3	2.5	26529.8	28721.5	118	785	56.54	56	78	24	33	88	2	0	2	1	2	2	0	151	0	0	0	154	153	0	0	1	3590.19	2	1.39286	0	0	50.44	1	4	0
1182	2	4	3	1.46	25443.3	25745.9	224	1605	17.93	53	89	82	61	82	1	0	2	0	1	2	2	158	0	0	0	142	142	0	1	1	3218.23	0	1.67925	0	0	87.835	1	0	0
1183	1	3	2	2.9001	30137	32585.1	450	2852.5	26.26	43	82	19	22	203	2	1	2	1	1	1	1	165	1	1	0	106	105	2	2	1	4073.13	1	1.90698	0	1	220.265	1	1	0
1184	2	3	2	5	80591.3	80702.1	193	1454.5	54.9	35	73	25	22	101	1	0	2	0	1	2	0	128	1	0	0	147	146	0	1	2	10087.8	2	2.08571	0	0	98.38	1	4	0
1185	2	3	2	1.29	69052.2	71231	143	828	27.09	45	85	23	20	217	1	0	2	1	1	2	1	172	1	0	0	135	134	0	2	1	8903.87	1	1.88889	0	0	14.715	0	1	0
1186	1	3	3	0.58	28295.2	29881.1	363	3014.5	35.68	33	118	25	29	107	2	0	2	0	1	2	2	178	1	0	0	133	133	2	0	0	3735.14	2	3.57576	0	0	147.915	1	3	1
1187	1	1	3	2.41	9420.99	10365.1	733	2924.5	43.72	41	124	30	23	158	1	0	2	0	1	1	1	196	1	0	0	145	145	3	1	1	1295.64	2	3.02439	0	1	122.115	1	4	1
1188	2	2	3	3.23	10159.9	10202	205.5	2099.5	33.51	43	93	21	25	165	2	0	2	0	2	2	0	170	1	0	0	144	144	0	0	2	1275.25	2	2.16279	0	0	144.545	1	2	0
1189	2	4	3	1.71	25996.2	27673.4	171.5	2238.5	34.07	47	138	17	17	280	1	0	2	0	1	2	2	240	1	0	0	149	149	0	1	1	3459.17	2	2.93617	0	0	66.285	1	2	0
1190	1	4	1	4.29	20000.3	21578.9	333	3377.5	37.79	43	97	25	29	112	1	0	2	0	2	1	0	163	0	0	0	155	153	1	1	2	2697.36	2	2.25581	0	1	185.895	1	3	0
1191	2	3	2	0.46	61164.9	61690.3	260	1839	33.85	39	176	14	18	170	2	0	2	1	2	2	0	254	1	0	0	152	151	1	0	0	7711.29	2	4.51282	0	0	168.095	1	2	1
1192	1	1	1	1.88	12845.7	12973.9	310	2017	29.86	56	121	91	54	88	2	0	2	1	2	2	0	197	0	0	0	153	153	1	0	1	1621.74	1	2.16071	0	0	135.45	1	1	0
1193	2	2	3	3.41	20569.3	20346.8	188	1254	45.19	62	113	24	22	64	2	0	2	0	2	2	0	188	0	0	0	153	152	0	0	2	2543.35	2	1.82258	0	0	71.285	1	4	0
1194	1	4	1	3.49	10683.4	10865.2	454	2313	27.07	36	63	27	26	86	1	0	1	0	2	1	0	119	1	1	0	63	62	2	2	2	1358.16	1	1.75	0	1	87.4	1	1	0
1195	1	3	3	1.4	22505.4	22501.1	382.5	2499.5	38.85	37	88	29	26	284	1	0	2	0	1	2	0	181	1	0	0	147	146	2	1	1	2812.64	2	2.37838	0	0	151.015	1	3	0
1196	2	2	3	5	11859.8	12033.5	250.5	1035.5	31.17	40	201	30	23	107	2	0	2	1	1	2	0	262	1	0	0	134	133	1	1	2	1504.19	2	5.025	0	0	35.64	0	2	1
1197	2	3	2	2.02	24668.9	29668.5	455	1227.5	29.83	33	65	25	25	386	1	0	2	0	1	2	1	172	1	0	0	150	149	2	2	1	3708.56	1	1.9697	0	0	69.515	1	1	0
1198	1	1	1	1.04	13811.7	14061.3	413	2545	34.52	42	135	27	21	133	1	0	2	0	2	2	1	208	1	0	0	143	143	2	1	1	1757.67	2	3.21429	0	0	115.755	1	2	1
1199	1	3	3	4.72	94535.8	105298	453	2332.5	38.22	40	91	33	23	194	1	0	1	1	2	1	0	170	1	0	0	151	149	2	1	2	13162.2	2	2.275	0	1	88.53	1	3	0
1200	1	1	3	3.69	31367.7	34107.8	294	2060	30.87	42	120	29	23	113	1	0	2	1	2	2	0	185	0	0	0	137	136	1	0	2	4263.47	2	2.85714	0	0	51.07	1	2	0
1201	1	4	3	5	7750.96	7944.07	331.5	2076	41.02	43	95	16	21	70	1	0	2	0	1	1	2	153	0	0	0	142	141	1	2	2	993.009	2	2.2093	0	1	80.925	1	4	0
1202	2	2	1	0.66	19909.2	20564	372.5	1714	33.1	55	136	46	43	123	2	0	2	0	2	2	0	217	1	0	0	137	137	2	1	0	2570.5	2	2.47273	0	0	130.16	1	2	0
1203	1	1	1	2.28	35166.8	37551.5	453	3314.5	42.95	32	157	24	24	228	2	0	2	1	2	2	0	241	1	0	0	143	143	2	0	1	4693.93	2	4.90625	0	0	203.57	1	4	1
1204	2	3	1	1.62	32609.7	35612.5	435.5	907	30.43	45	122	25	28	312	1	1	2	1	1	2	0	227	1	0	0	139	137	2	2	1	4451.56	2	2.71111	0	0	44.605	0	2	0
1205	1	1	1	0.65	5534.66	6545.07	584	1521	29.69	52	114	23	26	83	2	0	2	0	2	2	1	184	0	0	0	137	136	3	2	0	818.133	1	2.19231	0	0	72.99	1	1	0
1206	2	3	2	1.19	30297.6	30201.4	338	1980.5	26.94	42	79	15	17	195	1	0	1	0	2	1	2	158	1	1	0	125	124	1	1	1	3775.18	1	1.88095	0	0	39.32	0	1	0
1207	1	3	3	1.4	28589.2	28520	501.5	2112	28.93	47	110	25	23	186	2	0	2	0	1	2	0	195	1	0	0	147	146	3	0	1	3565	1	2.34043	0	0	131.3	1	1	0
1208	1	3	3	3.85	30137	29588.8	520	2580.5	29.81	41	114	28	30	231	2	0	2	0	2	2	1	202	1	1	1	75	74	3	2	2	3698.6	1	2.78049	0	0	186.235	1	1	0
1209	2	3	3	1.46	21912.2	27161.1	487	1836.5	36	45	59	16	23	103	1	1	1	0	2	1	1	127	0	1	1	74	73	3	2	1	3395.13	2	1.31111	0	1	42.51	0	3	0
1210	1	2	3	2.14	7244.33	7491.56	535.5	2393.5	30.19	52	172	40	30	85	2	0	2	0	1	1	0	242	1	0	0	142	142	3	2	1	936.444	2	3.30769	0	1	168.125	1	2	1
1211	2	1	1	1.22	7480.95	7921.35	354.5	1694.5	33.47	53	134	21	18	172	1	0	2	0	1	1	1	223	1	0	0	155	155	2	2	1	990.169	2	2.5283	0	0	82.985	1	2	0
1212	1	1	1	1.22	31733.9	32582.3	78	1247	29.86	71	128	36	30	79	2	0	2	1	2	2	0	217	1	0	0	136	136	0	0	1	4072.78	1	1.80282	0	0	81.39	1	1	0
1213	2	4	1	0.52	20683.8	21104.3	255.5	1217.5	50.47	44	109	13	18	144	1	0	2	0	2	1	0	183	0	0	0	133	133	1	1	0	2638.04	2	2.47727	0	0	89.175	1	4	0
1214	1	3	2	1.02	16338.9	20384.3	292	1842	27.14	40	100	18	21	165	2	0	2	0	2	2	0	179	1	0	0	152	151	1	2	1	2548.03	1	2.5	0	0	104.655	1	1	0
1215	1	3	3	5	60877.7	63037.2	505	2875	30.34	50	101	27	21	113	1	0	2	0	1	2	0	173	0	0	0	148	146	3	2	2	7879.65	2	2.02	0	0	150.91	1	2	0
1216	2	1	1	0.58	23350.3	23582.7	176	1253.5	37.94	48	59	17	17	127	2	0	2	0	2	2	2	133	0	0	0	138	138	0	0	0	2947.84	2	1.22917	0	0	60.5	1	3	0
1217	2	1	1	1.86	10060.8	12071.3	259	1930	21.64	60	91	19	29	112	2	0	2	0	1	2	0	175	0	1	0	21	19	1	2	1	1508.91	0	1.51667	0	0	146.41	1	0	0
1218	1	3	2	1.96	81508.5	82417	1010.5	3280	40.49	31	121.695	42	36	434	1	0	2	1	1	2	0	220	1	0	0	147	147	3	0	1	10302.1	2	3.92565	0	0	197.955	1	4	1
1219	1	1	1	1.81	29230.6	30172.6	430.5	1274.5	33.79	39	135	37	23	215	2	0	2	0	1	2	2	218	1	0	0	148	148	2	0	1	3771.58	2	3.46154	0	0	90.145	1	2	1
1220	1	5	3	0.45	26106.1	26785.2	310	1463	30.53	34	136	39	25	278	1	0	2	1	2	2	2	224	1	0	0	148	148	1	0	0	3348.15	2	4	0	0	55.22	1	2	1
1221	2	2	3	0.69	11540.5	11404.7	347	1193	33.47	49	92	17	19	222	1	1	2	0	2	2	0	184	1	0	0	156	155	2	1	0	1425.58	2	1.87755	0	0	47.485	0	2	0
1222	2	3	3	1.76	85928.6	86666.7	227	1943.5	31.08	40	126	43	35	227	2	0	2	1	1	2	0	211	1	0	0	147	147	0	0	1	10833.3	2	3.15	0	0	52.795	1	2	1
1223	1	3	2	2.86	9935.27	10074.1	462	2139	31.12	41	112	39	36	249	1	0	2	0	2	2	0	203	1	0	0	140	139	2	2	1	1259.27	2	2.73171	0	0	118.785	1	2	0
1224	1	2	2	1.8231	17743.8	18373.6	276.5	1481	40.72	32	156	24	21	181	2	0	2	1	2	2	2	225	1	0	0	155	154	1	1	1	2296.7	2	4.875	0	0	70.615	1	4	1
1225	1	1	2	1.68	26084.3	28639.5	411	4436	33.66	46	153	38	29	126	2	0	2	1	2	2	0	229	1	0	0	143	143	2	1	1	3579.94	2	3.32609	0	0	305.02	1	2	1
1226	1	3	3	1.01	19915	22182.1	130	1363	25.03	40	154	55	25	143	1	0	2	0	1	2	1	224	1	0	0	151	149	0	1	1	2772.77	1	3.85	0	0	73.485	1	1	1
1227	1	1	1	0.7	15233	15708.1	469	3433	26.57	59	115	30	21	152	2	0	2	0	2	2	1	206	1	0	0	155	154	3	1	0	1963.52	1	1.94915	0	0	160.81	1	1	0
1228	2	2	1	1.05	8735.04	9563.87	235	1121.5	41.43	42	99	63	62	146	2	0	2	0	1	2	0	170	0	0	0	135	134	0	2	1	1195.48	2	2.35714	0	0	71.42	1	4	0
1229	2	1	1	1.42	8773.91	9232.89	616	2777.5	33.93	56	88	18	20	105	1	0	2	0	2	1	0	165	0	0	0	137	137	3	2	1	1154.11	2	1.57143	0	0	114.435	1	2	0
1230	2	3	2	1.41	24175.3	24637.8	274	2286	35.13	58	107	20	20	228	2	0	1	0	1	2	1	209	1	0	0	150	150	1	1	1	3079.72	2	1.84483	0	0	283.49	1	3	0
1231	1	3	2	0.52	27597.2	28753	210.5	1466	29.8	31	148	38	26	306	2	1	2	0	1	2	2	239	1	0	0	147	146	0	1	0	3594.13	1	4.77419	0	0	79.305	1	1	1
1232	2	4	3	3.58	23833.9	24647.1	632.5	1382	38.43	49	173	22	22	99	1	0	2	1	2	2	1	242	1	0	0	147	146	3	1	2	3080.88	2	3.53061	0	0	82.345	1	3	1
1233	2	2	1	0.87	10478.1	10500.3	259.5	1062	52.59	61	79	18	26	58	2	0	2	0	2	1	0	152	0	0	0	145	144	1	1	0	1312.54	2	1.29508	0	1	55.725	1	4	0
1234	2	3	3	1.82	36034.6	36049.1	399	2170.5	39	36	107	34	28	236	1	0	2	0	1	2	2	190	1	0	0	145	144	2	0	1	4506.14	2	2.97222	0	0	125.69	1	3	0
1235	1	3	3	3.57	30137	29588.8	598	2293.5	31.2182	37	66	13	21	163	2	0	1	1	1	2	0	140	1	1	0	3	2	3	2	2	3698.6	2	1.78378	0	0	99.655	1	2	0
1236	2	2	3	1.66	8957.27	8851.82	423.5	2195.5	26.19	43	146	21	22	140	2	0	2	0	2	1	0	218	1	0	0	147	146	2	1	1	1106.48	1	3.39535	0	1	54.11	1	1	1
1237	2	1	1	1.33	6804.83	7644.18	435	1024	25.1	36	63	12	24	161	1	0	2	0	2	2	0	135	1	0	0	140	139	2	2	1	955.523	1	1.75	0	0	18.21	0	1	0
1238	2	1	2	3.21	20569.3	20346.8	166.5	1268	37.21	40	131	19	18	105	2	0	2	0	1	2	0	192	1	0	0	153	152	0	0	2	2543.35	2	3.275	0	0	86.565	1	3	1
1239	1	3	3	4.84	58940.9	60555.3	569	3209	32.77	54	153	30	25	113	2	0	2	1	1	2	1	230	1	0	0	145	144	3	0	2	7569.42	2	2.83333	0	0	136.485	1	2	0
1240	1	1	1	1.99	28374.3	30429.9	173	1511	27.38	38	103	97	59	203	2	0	2	0	2	2	1	180	1	0	0	135	134	0	1	1	3803.74	1	2.71053	0	0	113.03	1	1	0
1241	1	3	3	2.92	9471.57	9299.25	607	1331	28.9	48	142	45	32	80	1	0	1	0	1	2	1	205	1	0	0	147	146	3	2	1	1162.41	1	2.95833	0	0	105.775	1	1	0
1242	1	1	1	0.8	9594.95	10053.4	491	2159.5	35.33	37	131	81	38	140	1	0	2	0	2	1	1	199	1	0	0	149	149	3	1	0	1256.67	2	3.54054	0	1	51.155	1	3	1
1243	2	3	2	2.41	31860.2	30970	332	2095	25.04	71	99	16	21	70	2	0	2	1	1	2	0	187	0	0	0	150	150	1	2	1	3871.25	1	1.39437	0	0	168.565	1	1	0
1244	1	1	1	1.69	5820.83	6026.96	343	1854	27.46	33	122	36	30	191	2	0	2	1	2	2	1	194	1	0	0	138	137	2	2	1	753.37	1	3.69697	0	0	92.505	1	1	1
1245	1	3	3	1.86	30052.8	29506	412	2384.5	38.78	46	107	21	25	189	2	1	2	1	2	2	1	190	1	0	0	147	146	2	2	1	3688.25	2	2.32609	0	0	128.725	1	3	0
1246	1	1	3	5	7258.81	7395.8	367.5	3568.5	33.8	44	107	24	21	133	2	1	2	1	2	2	1	178	0	0	0	139	138	2	2	2	924.475	2	2.43182	0	0	167.4	1	2	0
1247	1	2	1	1.96	10271.1	10866.9	300	1149.5	28.73	35	59	20	22	104	2	0	2	1	2	1	1	114	1	1	0	101	100	1	1	1	1358.36	1	1.68571	0	0	40.45	0	1	0
1248	2	1	3	3.13	16720.8	16982.1	253.5	1331	30.19	51	177	18	17	83	2	0	1	0	2	2	0	245	1	0	0	141	140	1	0	2	2122.76	2	3.47059	1	0	66.34	1	2	1
1249	1	3	2	1.45	76612.8	76598.2	362.5	2462	39.99	39	98	58	55	145	2	0	2	0	1	2	0	165	1	0	0	147	147	2	1	1	9574.77	2	2.51282	0	0	180.265	1	3	0
1250	1	3	3	4.75	86053.5	86210.8	465	2672	26.36	43	149	35	27	189	2	0	2	0	2	2	2	234	1	0	0	133	133	2	1	2	10776.4	1	3.46512	0	0	163.945	1	1	1
1251	1	2	2	2.86	5811.14	6074.68	274	2015.5	34.06	62	182	28	23	82	2	0	2	0	1	2	1	261	1	0	0	157	156	1	2	1	759.335	2	2.93548	0	0	146.925	1	2	0
1252	2	2	1	1.7946	8359.7	8481.03	377.5	1699.5	19.27	88	102	16	24	88	2	0	2	0	1	2	0	211	1	1	0	74	73	2	2	1	1060.13	0	1.15909	0	0	109.205	1	0	0
1253	2	3	3	5	92231.5	91938.5	303.5	2231.5	33.49	53	86	26	22	166	1	0	2	1	1	1	0	172	1	0	0	134	133	1	1	2	11492.3	2	1.62264	0	1	61.195	1	2	0
1254	1	2	1	0.73	11086.9	11432.7	362.5	1593	29.83	33	113	38	31	388	2	0	2	0	2	2	1	223	1	0	0	142	141	2	1	0	1429.09	1	3.42424	0	0	44.21	0	1	1
1255	2	2	1	1.5888	15981.9	16140.9	631.5	1831	37.35	30	158.1	60	52	923	2	0	2	0	2	1	0	324	1	0	0	145	144	3	0	1	2017.61	2	5.27	0	1	49.6	0	3	1
1256	2	3	2	3.5	83118.6	83152.1	190.5	1459	33.17	35	115	34	17	163	2	0	2	1	1	2	0	182	1	0	0	140	139	0	0	2	10394	2	3.28571	0	0	70.45	1	2	1
1257	2	3	2	3.6405	72259.7	81566.7	550	1419.5	31.42	53	107	17	20	98	2	0	2	1	1	2	0	181	0	0	0	138	136	3	2	2	10195.8	2	2.01887	0	0	89.995	1	2	0
1258	1	3	3	4.83	107336	119314	463.5	3358.5	29.65	34	94	23	22	248	1	0	2	0	2	2	0	179	1	0	0	150	149	2	1	2	14914.2	1	2.76471	0	0	189.685	1	1	0
1259	1	3	3	4.64	18250.3	18964.1	383.5	1619	33.2	47	87	21	33	143	2	0	1	0	1	2	2	163	0	0	0	141	140	2	2	2	2370.51	2	1.85106	0	0	149.96	1	2	0
1260	2	2	3	2.31	8975.58	8840.56	505	1878.5	38.45	42	108	27	26	164	1	0	2	1	1	2	1	182	1	0	0	136	135	3	2	1	1105.07	2	2.57143	0	0	99.585	1	3	0
1261	2	2	3	0.88	11483.6	12049	159	1304.5	26.46	56	117	22	23	144	1	0	1	0	2	1	0	205	1	0	0	151	150	0	2	0	1506.13	1	2.08929	0	1	50.35	1	1	0
1262	2	4	1	1.4142	10806.3	11230.6	45	537	47	38	160	12	17	91	1	0	2	0	2	1	0	217	1	1	1	99	97	0	2	1	1403.82	2	4.21053	0	0	30.33	0	4	1
1263	1	3	3	4.84	52300.7	51169.4	591	2639	32.31	48	114	21	24	57	1	1	2	0	1	1	0	175	0	0	0	156	155	3	2	2	6396.17	2	2.375	0	1	81.215	1	2	0
1264	2	3	1	1.6748	31206	37530.5	250	696	27.91	45	83	22	33	187	1	1	2	0	1	1	1	169	1	1	1	36	35	0	2	1	4691.31	1	1.84444	0	0	41.55	0	1	0
1265	2	3	3	0.77	36501.2	36515.9	241.5	1629.5	39.74	33	122	20	21	115	2	0	2	1	2	2	0	182	1	0	0	152	151	0	0	0	4564.48	2	3.69697	0	1	154.64	1	3	1
1266	2	4	1	2.02	11869.6	13312.9	170	1398.5	25.65	41	76	16	24	62	1	0	2	0	1	2	1	129	0	0	0	153	152	0	2	1	1664.11	1	1.85366	0	0	57.255	1	1	0
1267	1	3	3	4.97	76861.7	77918.4	519	2698	38.25	42	157	23	24	227	1	0	1	1	1	2	1	249	1	0	0	145	144	3	1	2	9739.8	2	3.7381	0	0	144.44	1	3	1
1268	2	1	3	1.46	25876.3	26839.7	393.5	2219	31.35	43	106	24	26	237	2	0	2	0	2	2	1	203	1	0	0	143	141	2	0	1	3354.97	2	2.46512	0	0	110.76	1	2	0
1269	1	1	1	2.63	8243.17	8404.41	526.5	2315.5	27.9	71	142	13	23	124	2	0	2	0	2	1	0	238	1	0	0	153	153	3	2	1	1050.55	1	2	0	1	63.21	1	1	0
1270	1	3	1	1.68	25948.2	26750.6	272.5	1390.5	29.6	47	84	16	16	119	1	0	2	0	2	2	1	156	0	1	0	50	48	1	2	1	3343.83	1	1.78723	0	0	97.625	1	1	0
1271	2	4	2	2.0555	22105.5	22859.7	421.5	2202	33.97	70	186	14	34	91	1	0	2	0	1	2	0	277	1	1	1	46	45	2	1	1	2857.47	2	2.65714	1	0	141.875	1	2	0
1272	1	4	1	1.57	7237.07	7080.74	158	1456	42.45	41	206	18	24	96	1	0	2	0	2	2	2	270	1	0	0	142	142	0	2	1	885.093	2	5.02439	0	0	95.485	1	4	1
1273	2	4	3	4.84	25898.2	26781.9	290.5	2080.5	41.76	72	130	13	17	88	2	0	2	1	1	2	0	219	1	0	0	134	134	1	1	2	3347.73	2	1.80556	0	0	60.225	1	4	0
1274	1	3	3	1.83	26630	26922.9	236	1827	29.57	40	124	15	16	131	2	0	2	0	1	2	1	190	0	1	0	85	84	0	2	1	3365.36	1	3.1	0	0	88.165	1	1	1
1275	1	1	1	3.87	47886.3	51133.4	405	2954	28.49	42	104	54	26	102	2	0	2	1	2	2	1	170	0	0	0	151	151	2	0	2	6391.68	1	2.47619	0	0	74.295	1	1	0
1276	2	2	1	1.65	17097	17352.1	173	870.5	38.22	55	151	26	22	165	2	0	2	1	2	1	0	238	1	0	0	154	153	0	1	1	2169.01	2	2.74545	0	0	38.56	0	3	0
1277	1	1	2	1.79	42849.9	46593	518.5	2735.5	30.56	39	125	83	31	207	1	0	2	1	1	2	0	206	1	0	0	135	135	3	0	1	5824.13	2	3.20513	0	0	135.115	1	2	1
1278	2	2	3	2.334	11540.5	11564.9	352.5	1344.5	26.71	36	131	26	22	70	2	0	2	0	1	2	2	182	1	0	0	157	156	2	1	1	1445.62	1	3.63889	0	0	65.05	1	1	1
1279	1	1	1	0.77	25783.8	27161.5	145	1500.5	30.72	26	72	36	25	407	2	0	2	1	2	2	0	177	1	0	0	149	148	0	0	0	3395.18	2	2.76923	0	0	123.515	1	2	0
1280	2	3	1	2.16	65378.9	66138.3	274	1733.5	37.92	44	130	22	26	205	1	1	1	0	1	1	0	215	1	0	0	135	134	1	2	1	8267.28	2	2.95455	0	1	55.525	1	3	0
1281	2	2	1	0.66	20383.5	21516.7	262	1668	37.97	38	86	28	35	85	2	0	2	0	2	2	2	142	1	0	0	137	137	1	0	0	2689.59	2	2.26316	0	0	109.445	1	3	0
1282	1	3	3	5	31524.1	30950.5	356	2008.5	32.4	31	87	24	25	102	1	1	2	0	2	2	1	139	1	0	0	139	138	2	2	2	3868.82	2	2.80645	0	0	101.6	1	2	0
1283	1	3	2	0.7	21545.7	21585.1	331.5	2421	22	29	135	21	17	159	2	0	2	0	2	2	2	198	1	1	0	123	122	1	1	0	2698.14	0	4.65517	0	0	199.15	1	0	1
1284	2	1	1	0.8	10083.6	10415.3	257	1685	25.35	37	205	14	19	169	1	0	2	0	2	2	2	281	1	0	0	140	140	1	1	0	1301.91	1	5.54054	0	0	97.09	1	1	1
1285	1	4	1	4.72	20000.3	19889.4	158.5	1238	31.97	56	111.89	34	27	434	2	0	2	1	2	1	0	204	1	0	0	154	153	0	1	2	2486.18	2	1.99804	0	1	16.725	0	2	0
1286	1	1	3	0.46	33141.2	34209.2	480.5	2646	36.12	29	85	32	26	135	2	0	2	0	2	2	0	144	1	0	0	143	141	3	0	0	4276.15	2	2.93103	0	0	93.58	1	3	0
1287	1	2	3	2.94	17164.2	18845.5	196	2103	29.02	47	143	27	22	96	2	0	2	1	2	2	1	213	1	0	0	139	139	0	1	1	2355.69	1	3.04255	0	0	168.45	1	1	1
1288	1	4	3	2.98	24334.9	23968.6	257	2214.5	34.38	50	208	29	33	186	1	0	2	1	1	2	0	296	1	0	0	137	137	1	1	1	2996.08	2	4.16	0	0	86.385	1	2	1
1289	1	4	3	2.88	20349.2	21997.1	430	2752.5	35.51	32	88	30	27	190	1	0	2	1	1	1	0	158	1	0	0	154	154	2	1	1	2749.64	2	2.75	0	1	111.125	1	3	0
1290	2	3	2	5	101233	107312	560.5	2443	35.89	55	159	29	27	109	2	0	2	0	1	2	0	240	1	0	0	152	150	3	1	2	13414	2	2.89091	0	0	145.615	1	3	0
1291	2	1	1	1.65	6890.46	7760.94	285.5	1160	31.87	79	146	16	19	153	2	0	2	0	2	1	0	255	1	0	0	148	146	1	2	1	970.118	2	1.8481	0	0	59.625	1	2	0
1292	2	3	1	5	92970	92305.1	369	2932	27.73	61	140	28	28	231	2	0	2	0	2	2	0	249	1	0	0	135	134	2	1	2	11538.1	1	2.29508	0	0	215.49	1	1	0
1293	1	1	3	1.46	35166.8	37551.5	380	2224	27.08	56	143	60	31	76	2	0	2	1	2	2	2	216	1	0	0	142	140	2	0	1	4693.93	1	2.55357	0	0	124.65	1	1	0
1294	1	1	3	5	7153.39	7507.23	238	1050	28.17	51	47	14	26	109	1	1	2	1	1	1	1	120	0	1	0	131	130	0	2	2	938.404	1	0.921569	0	1	74.935	1	1	0
1295	1	1	3	3.516	6779.73	7310.86	442.5	2580.5	24.08	42	93	24	25	267	1	1	1	1	1	2	1	191	1	0	0	137	136	2	2	2	913.857	0	2.21429	0	0	159.085	1	0	0
1296	1	1	3	3.4	17560.2	18832.4	483.5	1927	28.31	42	182	31	27	131	2	0	2	0	2	2	1	252	1	0	0	152	151	3	1	2	2354.05	1	4.33333	0	0	90.305	1	1	1
1297	2	2	3	0.73	17358.1	17153.7	233.5	919	40.44	51	69	50	43	217	1	1	2	0	1	2	0	162	1	0	0	143	142	0	1	0	2144.21	2	1.35294	0	0	51.22	1	4	0
1298	2	3	3	2.45	55604.4	57189.7	370	1743.5	36.13	57	158	23	20	153	2	0	2	1	2	2	2	244	1	0	0	148	148	2	2	1	7148.71	2	2.77193	0	0	80.875	1	3	0
1299	1	3	3	5	55531.6	54330.4	564.5	1289	25.06	42	125	36	29	157	2	0	1	1	1	2	0	199	1	0	0	136	135	3	2	2	6791.3	1	2.97619	0	0	68.39	1	1	0
1300	1	3	1	0.74	22416.9	22325.7	172	1675	24.49	35	60	9	16	129	1	0	2	0	2	1	2	121	1	1	0	75	74	0	2	0	2790.71	0	1.71429	0	1	41.05	0	0	0
1301	1	3	2	1.81	15661.8	17277.2	544	1733.5	32.81	42	121	14	17	129	1	0	2	0	1	2	1	191	0	1	1	57	55	3	2	1	2159.65	2	2.88095	0	0	147.76	1	2	0
1302	1	3	1	0.74	30901.6	32195.8	479	3430	31.05	34	120	24	17	173	2	0	2	0	2	1	1	191	1	0	0	140	139	3	1	0	4024.48	2	3.52941	0	1	314.78	1	2	1
1303	2	4	3	1.63	21262.6	21173.8	410.5	1986.5	34.93	52	151	20	21	98	2	0	2	1	1	2	0	223	1	0	0	155	154	2	1	1	2646.72	2	2.90385	0	0	117.85	1	2	0
1304	1	3	1	2.86	53088.3	52807.4	253.5	1458	33.59	41	121	23	28	58	2	0	2	0	1	2	0	174	0	1	0	20	19	1	2	1	6600.92	2	2.95122	0	0	89.97	1	2	0
1305	2	5	3	2.2289	22722.5	25569.8	296.5	1392	27.24	65	154	16	23	213	1	0	2	0	1	2	1	262	1	1	1	16	16	1	2	1	3196.22	1	2.36923	0	0	78.3	1	1	0
1306	2	1	1	0.7	16895.4	17107.5	209	1251.5	35.05	61	108	25	19	92	2	0	2	0	2	1	1	189	0	0	0	142	141	0	1	0	2138.44	2	1.77049	0	1	73.835	1	3	0
1307	1	3	3	3.2909	28153.1	29027	772	3237	34.82	46	50	22	20	197	1	0	2	1	1	2	1	134	1	0	0	148	148	3	2	2	3628.38	2	1.08696	0	0	207.43	1	2	0
1308	1	3	3	3.65	47614.5	52202.2	514.5	954.5	34.08	41	86	24	23	48	1	1	2	0	1	2	1	138	0	0	0	135	134	3	2	2	6525.28	2	2.09756	0	0	59.715	1	2	0
1309	1	3	2	3.43	8384.65	8232.11	473.5	1713.5	30.07	40	75	20	24	69	2	0	2	0	2	2	1	131	0	0	0	152	151	3	2	2	1029.01	2	1.875	0	0	129.71	1	2	0
1310	1	3	1	0.59	17290.3	21571.2	155.5	857	29	27	133	48	41	87	1	1	2	0	1	2	1	175	1	1	0	101	100	0	2	0	2696.4	1	4.92593	0	0	24.68	0	1	1
1311	1	2	3	3.72	23538	25896.9	343	1270	26.78	58	156	42	35	310	1	0	2	0	2	2	0	277	1	0	0	136	135	2	1	2	3237.11	1	2.68966	0	0	10.32	0	1	0
1312	1	3	3	5	53088.3	51939.9	207.5	1425.5	32.52	49	147	27	27	99	1	0	2	0	2	2	1	217	1	1	1	11	10	0	2	2	6492.49	2	3	0	0	102.215	1	2	1
1313	2	1	1	5	16965.2	17218.4	372	1665.5	40.25	41	105	31	28	133	2	0	2	0	1	1	0	178	0	0	0	143	142	2	1	2	2152.29	2	2.56098	0	0	104.19	1	4	0
1314	1	3	3	5	38702.4	39608.6	364.5	2733.5	40.3	40	118	34	37	144	1	0	1	1	1	2	0	186	0	0	0	144	143	2	2	2	4951.07	2	2.95	0	0	101.835	1	4	0
1315	1	3	3	4.24	88648.4	90813.1	830.5	3381.5	30.92	34	165	25	19	400	2	0	2	0	1	2	0	277	1	0	0	137	136	3	0	2	11351.6	2	4.85294	0	0	136.265	1	2	1
1316	2	3	1	1.37	28169.4	34708.6	666	1982	28.24	42	96	24	28	217	1	0	2	0	1	2	0	186	1	1	1	65	65	3	2	1	4338.58	1	2.28571	0	0	120.11	1	1	0
1317	1	3	2	2.1	37294.1	40857.1	660	2527	37.55	61	123	17	20	69	1	0	2	1	1	2	1	200	1	1	0	76	75	3	2	1	5107.14	2	2.01639	0	0	90.525	1	3	0
1318	2	3	3	0.94	30055.2	29840.2	269.5	1458	42.85	55	67	30	27	140	1	0	2	0	1	1	2	155	0	1	1	33	32	1	1	0	3730.03	2	1.21818	0	0	20.15	0	4	0
1319	1	1	2	0.94	31172	32005.3	263	2116.5	31.5	45	167	100	54	124	2	0	2	1	2	2	0	238	1	0	0	136	136	1	0	0	4000.66	2	3.71111	0	0	72.935	1	2	1
1320	2	3	1	1.4868	20747.6	20167.9	232	1224.5	30.37	84	94	20	23	110	1	0	2	0	1	2	0	199	0	0	0	148	147	0	2	1	2520.99	2	1.11905	0	0	90.635	1	2	0
1321	1	3	2	0.89	19360.6	19562.5	324	1645	27.55	27	37	14	16	268	1	0	2	0	2	1	1	116	1	1	0	93	92	1	2	0	2445.31	1	1.37037	0	1	20.465	0	1	0
1322	1	1	1	0.66	5960.41	6431.5	523	2279	32.26	28	103	29	26	304	2	0	2	0	1	2	0	191	1	0	0	137	137	3	2	0	803.937	2	3.67857	0	0	162.28	1	2	1
1323	1	4	3	2.5673	24136.5	23773.2	148	831	32.16	32	63	23	23	58	2	0	2	0	2	2	0	107	1	0	0	141	140	0	1	1	2971.66	2	1.96875	0	0	16.3	0	2	0
1324	1	1	1	1.18	6971.74	7933.84	174	854	32.21	31	68	25	21	378	1	1	1	0	2	2	1	170	1	1	0	105	104	0	2	1	991.73	2	2.19355	0	0	58.905	1	2	0
1325	2	3	3	5	59522.8	60214.2	203	1657.5	26.2	50	164	25	25	237	1	0	2	0	1	2	0	260	1	0	0	151	150	0	2	2	7526.77	1	3.28	0	0	117.255	1	1	1
1326	1	3	3	5	25749.9	28330.1	527	2432.5	37.65	51	103	24	20	45	2	1	1	1	1	2	0	163	0	0	0	156	155	3	2	2	3541.27	2	2.01961	0	0	108.78	1	3	0
1327	1	3	1	0.23	10183.6	9998.38	453	958.5	28.35	35	123	25	33	192	1	0	2	0	1	2	1	196	1	0	0	140	139	2	2	0	1249.8	1	3.51429	0	0	19.265	0	1	1
1328	2	3	1	2.33	36127.1	44781	187	1135.5	29.64	56	104	11	21	163	2	0	2	0	1	2	0	199	1	1	0	95	94	0	2	1	5597.63	1	1.85714	0	0	58.655	1	1	0
1329	2	2	3	2.33	24417.6	24660.6	349	1353.5	31.76	40	91	92	53	177	2	0	2	1	1	2	0	166	1	0	0	155	154	2	0	1	3082.57	2	2.275	0	0	74.605	1	2	0
1330	2	4	3	2.45	20877.4	21589.8	687.5	1410.5	52.91	30	63	13	15	218	1	0	2	0	1	1	1	141	1	1	0	39	38	3	1	1	2698.72	2	2.1	0	1	59.335	1	4	0
1331	2	3	1	0.74	26343.2	25607.1	256.5	1442.5	32.53	60	153	16	21	183	2	0	2	0	1	2	0	249	1	0	0	140	139	1	2	0	3200.89	2	2.55	0	0	131.78	1	2	0
1332	1	1	1	0.87	6772.86	7383.92	544	1350	21.51	42	93	16	27	129	2	0	2	0	2	2	1	160	0	1	0	91	91	3	2	0	922.99	0	2.21429	0	0	126.005	1	0	0
1333	2	2	1	2.0308	6611.77	7145.47	352	1833	37.49	39	80	23	20	132	1	1	2	0	1	1	1	147	1	0	0	157	156	2	2	1	893.184	2	2.05128	0	0	116.04	1	3	0
1334	1	3	1	1.44	30137	29588.8	285.5	1475	43.9	45	68	11	14	100	1	0	2	0	2	1	1	133	0	1	1	50	50	1	2	1	3698.6	2	1.51111	0	1	70.77	1	4	0
1335	1	1	1	1.1376	24920.2	25329	180.5	1117	31.8	41	133	30	25	244	2	0	2	0	2	2	0	221	1	0	0	140	139	0	0	1	3166.12	2	3.2439	0	0	41.54	0	2	1
1336	1	3	3	3.65	30052.8	29506	768.5	3821.5	30.68	42	122	32	32	135	1	0	1	1	1	2	1	191	0	0	0	147	146	3	2	2	3688.25	2	2.90476	0	0	134.055	1	2	0
1337	1	2	2	1.96	8946.3	9120.74	284.5	1939.5	28.38	56	128	37	30	173	1	0	2	0	1	1	0	222	1	1	1	37	37	1	2	1	1140.09	1	2.28571	0	1	116.375	1	1	0
1338	2	1	1	1.68	6890.46	6806.71	453.5	1303	34.58	42	56	21	18	104	1	0	2	0	2	1	2	118	0	0	0	148	148	2	2	1	850.838	2	1.33333	0	1	49.885	0	2	0
1339	1	3	3	5	158055	160858	307	1423.5	28.66	42	129	18	16	104	2	0	2	0	1	2	0	192	0	0	0	135	134	1	1	2	20107.2	1	3.07143	0	0	32.13	0	1	1
1340	2	4	1	1.2073	24901.2	25452	233.5	1126	35.36	34	130	16	19	169	1	0	2	0	2	1	2	198	1	0	0	149	148	0	0	1	3181.5	2	3.82353	0	1	79.225	1	3	1
1341	1	4	1	2.55	7237.07	7146.45	252	1503.5	35.87	46	172	19	19	161	2	0	1	0	2	2	1	255	1	0	0	133	132	1	2	1	893.306	2	3.73913	0	0	30.755	0	3	1
1342	1	4	3	3.38	12184.2	12980.7	187	1554.5	25.77	48	97	35	34	108	2	0	2	0	1	1	0	168	0	0	0	137	136	0	2	2	1622.59	1	2.02083	0	0	81.305	1	1	0
1343	2	3	3	2.7	55604.4	57189.7	397.5	1821.5	29.58	57	139	23	26	273	1	0	2	0	1	2	1	248	1	1	0	129	128	2	2	1	7148.71	1	2.4386	0	0	114.57	1	1	0
1344	2	3	3	2.36	92244.1	95189.5	332	3463	35.22	32	106	29	24	168	1	0	2	0	1	1	1	171	1	0	0	148	147	1	1	1	11898.7	2	3.3125	0	0	112.72	1	3	1
1345	1	3	3	2.92	49593.5	48520.7	333.5	2333.5	36.39	55	81	25	20	131	2	0	2	1	1	2	1	162	0	0	0	147	145	1	2	1	6065.09	2	1.47273	0	0	135.45	1	3	0
1346	2	2	3	2.3465	5429.5	5347.83	184.5	886	41.05	64	113	23	27	65	1	1	2	0	2	1	0	191	0	0	0	141	140	0	2	1	668.479	2	1.76562	0	1	31.38	0	4	0
1347	2	3	3	2.55	46088.5	59114.4	142	1058	29.54	66	98	16	25	75	1	0	2	0	2	2	1	178	0	1	0	21	19	0	2	1	7389.3	1	1.48485	0	0	66.605	1	1	0
1348	2	4	3	0.82	23852.2	23752.6	509.5	1216.5	48.04	47	148.2	21	24	452	1	0	2	1	1	1	0	298	1	1	0	17	17	3	1	0	2969.07	2	3.15319	0	1	82.65	1	4	1
1349	1	4	1	2.69	7338.64	7222.05	196.5	1644	28.28	61	117	40	34	90	1	1	1	0	1	2	0	197	0	0	0	133	133	0	2	1	902.757	1	1.91803	0	0	94.16	1	1	0
1350	1	2	2	4.39	14772.3	14808.9	345.5	1594.5	30.53	31	169	28	24	188	2	0	2	1	1	2	0	239	1	0	0	136	135	2	1	2	1851.11	2	5.45161	0	0	69.855	1	2	1
1351	1	3	3	2.0473	22515	23648.7	572.5	2898	33.51	51	142	35	33	166	2	0	2	0	2	2	1	226	1	0	0	135	134	3	0	1	2956.09	2	2.78431	0	0	149.975	1	2	0
1352	2	1	1	0.88	5454.46	5605.72	132.5	915	26.72	62	83	14	20	110	1	0	1	0	1	1	0	166	0	0	0	149	149	0	2	0	700.715	1	1.33871	0	1	42.455	0	1	0
1353	1	4	3	5	31914.6	32584.5	506	5740	22.29	52	139	18	22	150	2	1	2	1	1	2	2	224	1	0	0	138	136	3	1	2	4073.07	0	2.67308	0	0	390.15	1	0	0
1354	1	3	2	3.13	105033	106896	346	1880.5	28.69	44	108	20	20	120	1	0	2	1	1	2	0	178	0	0	0	142	141	2	1	2	13362	1	2.45455	0	0	147.405	1	1	0
1355	2	2	2	2.39	15524.7	15342	597.5	1934.5	28.21	39	194	49	37	164	1	0	1	0	2	2	0	268	1	0	0	138	135	3	1	1	1917.75	1	4.97436	0	0	100.24	1	1	1
1356	2	3	2	1.44	36166	39496.1	253.5	1055.5	29.71	42	57	16	20	258	1	0	2	1	1	2	0	149	1	0	0	135	135	1	2	1	4937.02	1	1.35714	0	0	49.02	0	1	0
1357	2	3	1	1.711	25065.9	24365.6	202.5	959.5	41.91	74	76	29	47	134	1	0	1	0	1	2	1	178	0	1	0	63	62	0	2	1	3045.7	2	1.02703	0	0	63.04	1	4	0
1358	1	3	3	5	101958	105554	297	2209	33.91	50	127	78	49	70	2	0	2	0	2	2	2	195	0	0	0	152	150	1	1	2	13194.3	2	2.54	0	0	67.73	1	2	0
1359	2	5	2	5	107144	111433	219.5	1224.5	40.67	45	166	21	24	182	1	0	2	0	1	1	0	247	1	0	0	141	141	0	1	2	13929.2	2	3.68889	0	0	69.255	1	4	1
1360	1	2	1	0.8	12040.8	15643.8	466	1747	32.37	30	84	16	16	202	1	0	1	0	2	1	1	160	1	0	0	151	149	2	2	0	1955.47	2	2.8	0	1	108.195	1	2	0
1361	2	1	3	3.57	18454.6	18237.3	517	2078.5	26.36	48	132	30	32	228	2	0	2	1	2	2	1	225	1	0	0	139	137	3	1	2	2279.66	1	2.75	0	0	122.84	1	1	0
1362	2	1	1	1.46	7480.95	8087.16	304	2084.5	32.15	54	112	29	24	93	1	0	2	0	1	2	0	185	0	0	0	155	155	1	2	1	1010.89	2	2.07407	0	0	142.675	1	2	0
1363	1	1	1	0.68	5468.24	5716.23	493.5	2165.5	34.74	32	125	39	29	193	1	0	2	0	1	2	1	201	1	0	0	145	143	3	2	0	714.529	2	3.90625	0	0	193.605	1	2	1
1364	1	3	1	1.97	26604	26120	174	1482.5	30.49	29	89	27	28	141	1	1	2	0	1	2	1	150	1	1	1	148	147	0	2	1	3265	2	3.06897	0	0	58.58	1	2	1
1365	1	1	1	1.47	10460	10564.4	350	2323	24.43	57	101	27	27	194	2	0	2	0	2	2	0	203	1	0	0	145	145	2	0	1	1320.56	0	1.77193	0	0	186.175	1	0	0
1366	2	2	1	1.17	5147.15	5221.85	275	1705	39.68	43	111	15	16	142	1	1	1	0	1	1	0	184	0	1	0	67	67	1	2	1	652.732	2	2.5814	0	0	113.615	1	3	0
1367	1	3	2	5	102502	102689	569	3739.5	29.17	33	165	22	18	311	1	0	2	1	2	2	2	263	1	0	0	135	133	3	1	2	12836.1	1	5	0	0	287.32	1	1	1
1368	1	3	3	1.14	8859.28	8698.1	470.5	1917.5	33.7	48	76	15	17	70	1	1	2	0	2	2	1	138	0	1	1	44	44	3	2	1	1087.26	2	1.58333	0	0	98.26	1	2	0
1369	1	3	2	1.29	34961.9	35002.3	196	1707.5	26.23	49	95	18	18	74	2	1	2	1	2	2	1	160	0	1	0	88	87	0	2	1	4375.29	1	1.93878	0	0	149.01	1	1	0
1370	1	3	1	0.69	9935.27	10270.3	257	1598	25.03	34	105	37	63	151	1	0	1	0	2	2	2	170	1	1	0	86	85	1	2	0	1283.79	1	3.08824	0	0	49.01	0	1	1
1371	1	3	2	2.16	33102.1	32499.8	191	1189	30.79	47	106	36	34	170	1	0	1	1	2	2	0	186	1	1	0	91	90	0	2	1	4062.48	2	2.25532	0	0	63.6	1	2	0
1372	1	3	1	2.31	30137	30558.3	371	2081	30.86	49	72	20	20	89	1	0	2	0	1	1	1	139	0	0	0	150	148	2	2	1	3819.79	2	1.46939	0	0	95.6	1	2	0
1373	2	1	3	1.46	16008.8	15820.4	578	2310	39.29	47	95	61	67	145	1	0	2	0	2	2	2	171	0	0	0	155	153	3	1	1	1977.55	2	2.02128	0	0	79.15	1	3	0
1374	1	3	3	2.29	30137	29588.8	569.5	1775.5	25.95	44	113	20	22	78	1	0	2	1	1	2	1	174	0	0	0	150	149	3	2	1	3698.6	1	2.56818	0	0	95.525	1	1	0
1375	1	3	2	0.87	9471.57	9299.25	371.5	3856.5	31.57	38	99	20	24	147	1	1	2	0	2	2	0	166	1	1	0	64	63	2	2	0	1162.41	2	2.60526	0	0	187.24	1	2	0
1376	1	3	2	1.19	24155.2	25217.7	385.5	2147.5	37.14	29	139	79	73	342	1	0	2	0	2	1	2	231	1	1	0	104	104	2	1	1	3152.21	2	4.7931	0	1	126.22	1	3	1
1377	2	3	2	1.5	45742.3	58670.4	200.5	1777.5	24.01	70	146	14	24	64	1	1	1	0	1	1	0	230	1	1	0	42	40	0	2	1	7333.8	0	2.08571	0	0	118.285	1	0	0
1378	2	1	1	2.31	5561.82	5494.22	261	979	28.1	60	72	40	37	146	1	0	1	0	2	2	0	162	0	0	0	136	136	1	2	1	686.778	1	1.2	0	1	45.7	0	1	0
1379	2	3	3	4.95	26670.9	37141.6	822.5	1973	31.8	39	58	16	20	115	1	1	1	0	1	1	0	122	1	1	0	28	27	3	2	2	4642.7	2	1.48718	0	1	115.47	1	2	0
1380	1	1	1	2.71	7799.13	8415.55	346	2116.5	25.37	40	105	30	25	150	1	1	2	1	2	1	1	175	1	0	0	148	148	2	2	1	1051.94	1	2.625	0	0	138.215	1	1	0
1381	1	3	3	1.9	18562.7	20802	147	1214	33.62	29	112	46	27	166	2	0	2	1	2	2	0	174	1	0	0	138	137	0	0	1	2600.25	2	3.86207	0	0	6.425	0	2	1
1382	2	1	3	3.23	9634.11	12455.4	467	1953.5	30.29	59	85	27	31	305	1	0	2	1	1	2	0	201	1	0	0	155	154	2	2	2	1556.92	2	1.44068	0	0	72.505	1	2	0
1383	2	4	1	2.92	11494.1	11226.5	730	1348.5	42.52	50	116	23	23	306	1	0	2	0	1	1	1	231	1	0	0	133	131	3	2	1	1403.31	2	2.32	0	0	83.325	1	4	0
1384	1	3	2	2.41	26604	26975.9	313.5	1800	25.87	41	123	21	26	64	2	0	1	1	1	2	1	179	0	1	0	42	42	1	2	1	3371.99	1	3	0	0	131.15	1	1	1
1385	1	4	1	4.37	22436.1	22311.8	312.5	2389	40.6	60	126	26	27	181	1	0	2	0	1	1	1	227	1	0	0	138	138	1	1	2	2788.97	2	2.1	0	1	165.65	1	4	0
1386	2	3	2	3.77	92858.8	92841.3	273.5	2021	37.84	53	130	14	20	194	2	0	2	0	2	1	1	221	1	0	0	153	152	1	1	2	11605.2	2	2.45283	0	0	120.645	1	3	0
1387	1	3	3	5	94759.3	94741.3	445.5	3159	29.26	37	137	25	27	170	2	0	2	0	1	2	0	208	1	0	0	150	149	2	1	2	11842.7	1	3.7027	0	0	202.95	1	1	1
1388	1	2	1	0.69	7297.43	8079.51	302.5	971.5	23.94	60	136	32	32	240	1	0	2	0	2	1	2	248	1	1	0	40	39	1	2	0	1009.94	0	2.26667	0	0	40.66	0	0	0
1389	1	1	1	2.68	15898.4	17050.2	567	4108	27.29	63	135	41	25	93	2	0	2	1	2	2	0	219	1	0	0	143	143	3	1	1	2131.28	1	2.14286	0	0	130.75	1	1	0
1390	2	5	1	0.58	19645	20229.9	153.5	835.5	34	67	75	21	23	193	1	0	2	1	1	2	0	182	1	0	0	144	144	0	2	0	2528.74	2	1.1194	0	0	67.755	1	2	0
1391	2	1	1	0.59	10626.1	12749.5	190.5	741.5	30.12	37	136	20	26	152	1	0	2	0	1	1	0	209	1	0	0	143	143	0	2	0	1593.69	2	3.67568	0	1	46.095	0	2	1
1392	1	1	1	1.7375	5754.01	5876.46	293	2298.5	31.29	35	117.9	28	24	476	1	0	2	0	1	1	2	227	1	0	0	153	152	1	2	1	734.558	2	3.36857	0	1	160.985	1	2	1
1393	2	2	2	0.41	15610	15643	261.5	1176	32.65	37	86.73	23	21	233	2	0	2	0	2	1	0	163	1	0	0	145	145	1	1	0	1955.37	2	2.34405	0	0	74.765	1	2	0
1394	1	3	3	5	116710	120767	795.5	3332	25.28	62	171	46	28	119	1	0	2	1	2	2	0	260	1	0	0	137	136	3	1	2	15095.8	1	2.75806	0	0	127.43	1	1	0
1395	1	3	2	3.5561	64448.3	64692.8	697.5	1992.5	29.06	45	66	28	25	154	2	0	1	1	2	1	1	143	1	0	0	138	138	3	2	2	8086.61	1	1.46667	0	0	76.44	1	1	0
1396	1	3	3	2.32	54622.6	68146.6	290.5	1684.5	38.18	57	53	16	19	51	1	1	2	1	1	1	1	120	0	1	1	26	26	1	2	1	8518.32	2	0.929825	0	0	59.315	1	3	0
1397	2	3	2	4.84	100674	101730	452.5	2129.5	40.66	40	128	15	17	151	2	0	2	0	2	2	1	199	1	0	0	157	156	2	1	2	12716.2	2	3.2	0	0	191.75	1	4	1
1398	1	2	1	1.4067	6468.35	7360.98	131	792	26.3	50	64	40	38	150	2	0	2	0	2	1	0	147	1	1	0	59	58	0	2	1	920.122	1	1.28	0	1	46.86	0	1	0
1399	2	3	1	2.01	42969.4	45575.5	212.5	864.5	30.74	51	146	15	21	136	2	0	2	0	1	2	1	224	1	1	0	11	10	0	2	1	5696.94	2	2.86274	0	0	34.845	0	2	0
1400	2	3	3	5	84303	87876.9	333	1668	31.09	38	96	26	24	188	1	0	2	0	1	2	1	173	1	0	0	137	135	1	2	2	10984.6	2	2.52632	0	0	127.26	1	2	0
1401	1	4	1	1.04	7043.12	6890.99	121	729.5	38.38	70	91	29	26	79	1	0	2	0	2	1	1	176	0	1	0	72	72	0	2	1	861.373	2	1.3	0	0	38.23	0	3	0
1402	1	3	3	1.16	28087.6	28416.4	327	2596	28.57	29	110	26	25	270	2	0	2	0	2	2	2	199	1	0	0	134	134	1	1	1	3552.04	1	3.7931	0	0	227.8	1	1	1
1403	1	2	3	5	16143	17724.4	774	3229	30.77	44	140	39	30	244	2	0	2	1	1	2	0	241	1	0	0	143	142	3	1	2	2215.55	2	3.18182	0	0	194.775	1	2	1
1404	1	3	2	5	30052.8	34654.3	367.5	2501	29.22	56	106	14	22	140	2	0	2	0	1	2	0	192	0	1	0	144	142	2	2	2	4331.79	1	1.89286	0	0	98.625	1	1	0
1405	2	3	2	1.24	21576.6	27833.4	121.5	729.5	31.63	53	63	15	22	162	1	0	1	0	1	2	2	151	1	1	0	62	61	0	2	1	3479.18	2	1.18868	0	0	50.235	1	2	0
1406	1	4	1	1.45	5758.08	5905.35	71.5	494.5	26.42	69	85	30	25	102	1	0	2	0	1	1	2	179	0	1	1	55	53	0	2	1	738.169	1	1.23188	0	1	7.75	0	1	0
1407	1	2	1	2.42	21392	22151.3	477	1836.5	34.76	50	151	46	32	185	2	1	2	0	1	1	0	239	1	0	0	157	156	3	1	1	2768.92	2	3.02	0	0	84.195	1	2	1
1408	1	1	3	3.24	24613.9	25381.7	706.5	3745.5	27.08	41	126	24	24	138	2	0	2	1	2	2	0	195	0	0	0	154	153	3	1	2	3172.71	1	3.07317	0	0	162.625	1	1	1
1409	1	3	3	3.0699	38702.4	47355.3	382.5	2245.5	55.12	43	96	24	22	209	2	1	1	1	2	2	1	179	1	0	0	145	144	2	2	2	5919.41	2	2.23256	0	0	158.68	1	4	0
1410	1	3	2	3.14	35880.5	35377.3	354	1284	27.97	42	64	23	25	212	1	0	1	1	2	2	1	148	1	1	0	103	102	2	2	2	4422.17	1	1.52381	0	0	107.32	1	1	0
1411	2	1	1	2.63	8080.1	9076.75	200.5	763.5	27.43	48	164	23	27	172	2	0	2	0	2	2	1	246	1	0	0	153	153	0	2	1	1134.59	1	3.41667	0	0	39.315	0	1	1
1412	1	3	1	2.14	18586.7	18791.1	80.5	614	27.69	44	137	12	16	81	1	0	2	0	2	2	1	198	1	1	0	63	62	0	2	1	2348.89	1	3.11364	0	0	20.675	0	1	1
1413	2	3	3	2.1503	34226.8	33270.4	371	1266.5	35.57	74	132	25	26	84	1	0	2	0	1	2	0	223	1	0	0	134	133	2	2	1	4158.8	2	1.78378	0	0	95.635	1	3	0
1414	1	1	2	3.2	25488.7	27715.3	475.5	1827.5	29.9	43	163	40	28	111	2	0	2	1	1	2	0	232	1	0	0	149	148	3	0	2	3464.41	1	3.7907	0	0	156.455	1	1	1
1415	2	1	1	0.49	16054.8	16121.3	178	1502	23.49	46	136	19	21	166	2	0	2	0	1	2	0	220	1	0	0	143	142	0	0	0	2015.16	0	2.95652	0	0	106.37	1	0	0
1416	2	4	1	1.44	20705.4	22616.9	84	1528	40.67	44	45	18	25	67	1	0	2	0	2	2	2	102	0	0	0	154	153	0	0	1	2827.12	2	1.02273	0	0	81.605	1	4	0
1417	1	2	1	0.69	8946.3	9505.59	526.5	2226.5	29.34	71	181	55	30	90	2	0	2	0	2	2	1	273	1	1	1	88	88	3	2	0	1188.2	1	2.5493	0	0	106.74	1	1	0
1418	1	3	3	5	17222.4	22203	193.5	1076.5	35.22	38	96	23	23	240	2	1	1	1	1	2	0	182	1	1	1	135	134	0	2	2	2775.38	2	2.52632	0	0	81.24	1	3	0
1419	1	1	1	2.28	14685.4	14950.8	431	2476	29.37	40	132	29	20	86	2	0	2	0	2	2	2	192	1	0	0	140	140	2	1	1	1868.85	1	3.3	0	0	102.36	1	1	1
1420	2	3	2	0.77	36091.2	35668.7	146.5	868.5	28.44	48	191	30	33	232	2	0	2	1	2	2	0	285	1	1	0	12	12	0	2	0	4458.59	1	3.97917	0	0	41.64	0	1	1
1421	2	1	1	0.47	23128.2	22855.9	303.5	1565.5	31.27	28	50	23	25	184	2	0	2	0	2	2	0	118	1	0	0	137	136	1	1	0	2856.99	2	1.78571	0	0	115.2	1	2	0
1422	2	3	3	0.17	35625	35511.9	270.5	1382	33.98	37	89	22	21	348	1	1	2	0	2	2	0	199	1	0	0	151	150	1	1	0	4438.99	2	2.40541	0	0	69.155	1	2	0
1423	1	3	1	0.94	19043.7	20518.5	343	1013.5	26.72	25	51	22	19	205	1	1	2	0	2	1	1	122	1	1	0	18	17	2	2	0	2564.81	1	2.04	0	0	79.77	1	1	0
1424	2	3	1	0.05	31860.2	30970	360	1204.5	44.5	79	88	24	29	105	1	0	2	0	1	1	0	191	0	1	0	140	139	2	2	0	3871.25	2	1.11392	0	1	54.155	1	4	0
1425	2	1	1	0.71	16965.2	16765.5	181	875	41.17	48	93	22	19	65	2	0	2	0	2	1	0	155	0	0	0	143	143	0	1	0	2095.68	2	1.9375	0	1	66.51	1	4	0
1426	2	3	2	2.12	27520.3	33097.8	356	793.5	28.3	38	55	19	17	83	1	1	2	0	2	1	1	112	1	1	0	27	26	2	2	1	4137.22	1	1.44737	0	0	47.445	0	1	0
1427	2	2	1	1.6822	15524.7	15342	306.5	1383.5	32.75	61	65	25	25	206	1	0	2	0	2	1	1	170	1	0	0	149	148	1	1	1	1917.75	2	1.06557	0	1	66.835	1	2	0
1428	2	3	1	3.92	41869.3	41120	197.5	1144	28.32	42	61	16	21	184	1	1	1	0	1	2	1	141	1	0	0	135	134	0	2	2	5140	1	1.45238	0	0	60.9	1	1	0
1429	1	3	3	2.99	61395.5	62619.3	326.5	1471	33.48	44	128	35	22	222	2	0	2	1	2	2	0	215	1	0	0	141	140	1	0	1	7827.42	2	2.90909	0	0	41.99	0	2	0
1430	2	1	1	1.1691	9121.61	10504.3	92	561	37.02	51	119	23	22	213	1	1	2	0	1	2	0	212	1	0	0	155	154	0	2	1	1313.03	2	2.33333	0	0	44.58	0	3	0
1431	1	1	3	5	15233	15708.1	311.5	2508.5	36.51	46	147	38	27	336	2	0	2	1	1	2	2	257	1	0	0	155	154	1	1	2	1963.52	2	3.19565	0	0	63.885	1	3	1
1432	1	2	1	0.75	14772.3	15296.7	169	1066.5	27.1	42	148	29	25	135	1	1	2	0	2	1	2	220	1	0	0	138	137	0	1	0	1912.08	1	3.52381	0	0	101.255	1	1	1
1433	1	3	3	4.86	81571.7	79807.2	483.5	2945.5	33.02	52	113	44	43	86	2	1	1	1	1	2	1	184	0	0	0	149	147	3	2	2	9975.9	2	2.17308	0	0	180.84	1	2	0
1434	2	3	2	5	33715.3	33847.2	73.5	381.5	21.05	52	51	52	46	100	1	0	2	0	2	2	1	120	0	1	0	65	64	0	2	2	4230.9	0	0.980769	0	0	31.145	0	0	0
1435	1	3	3	5	40876.9	39992.7	555.5	4016	36.5	46	67	27	24	136	1	1	2	1	1	2	1	140	0	0	0	144	143	3	2	2	4999.09	2	1.45652	0	0	301.26	1	3	0
1436	1	2	2	5	6468.35	6658.18	321	1359.5	22.08	71	97	20	20	110	2	0	2	1	1	2	0	192	0	0	0	145	145	1	2	2	832.272	0	1.3662	0	0	53.325	1	0	0
1437	1	1	1	0.32	9480.29	10136.2	502	2528.5	43.84	30	105	47	41	83	2	0	2	0	2	2	0	153	1	0	0	145	144	3	0	0	1267.02	2	3.5	0	0	139.28	1	4	1
1438	2	3	1	1.14	43814.1	48309.1	445.5	1123.5	36.15	39	151	17	26	229	1	0	2	0	1	1	1	238	1	1	1	62	61	2	2	1	6038.64	2	3.87179	0	0	47.425	0	3	1
1439	1	5	3	1.49	116710	120767	361	1856.5	37.1	42	141.83	25	26	631	1	0	2	1	1	1	0	257	1	1	0	144	143	2	1	1	15095.8	2	3.3769	0	0	41.54	0	3	1
1440	1	3	2	1.53	31035.5	31071.4	240	1584	31	40	132	27	35	70	2	0	2	0	1	2	0	188	1	1	1	115	114	0	2	1	3883.92	2	3.3	0	0	28.74	0	2	1
1441	1	3	1	1.29	25211.3	27716.5	481.5	3132.5	33.97	31	66	22	22	236	2	0	2	0	2	1	2	144	1	0	0	139	139	3	1	1	3464.56	2	2.12903	0	1	37.015	0	2	0
1442	2	1	1	1.74	15167.9	15003.8	346.5	942.5	29.22	42	82	71	49	174	2	0	2	1	2	2	0	157	1	0	0	148	148	2	0	1	1875.47	1	1.95238	0	0	59.465	1	1	0
1443	2	3	3	5	34642.8	34699.5	399.5	1602.5	26.91	59	81	64	49	72	2	0	2	1	1	2	0	154	0	0	0	155	154	2	2	2	4337.43	1	1.37288	0	0	87.975	1	1	0
1444	2	1	2	1.41	15443.1	15951	422	1624	29.12	47	141	33	31	304	2	0	2	1	1	2	0	248	1	0	0	154	153	2	1	1	1993.88	1	3	0	0	107.52	1	1	1
1445	1	3	2	0.51	31268.9	31262.9	349.5	4298.5	35.42	22	54	28	25	339	1	1	2	0	2	1	2	144	1	1	0	86	84	2	1	0	3907.87	2	2.45455	0	1	574.925	1	3	0
1446	1	3	2	2.86	27657.6	27269.7	379.5	2418	37.8	35	125	20	22	171	1	0	1	0	1	1	1	196	1	0	0	157	156	2	2	1	3408.72	2	3.57143	0	0	107.16	1	3	1
1447	1	4	3	2.91	10810.2	11516.9	517	2531	35.33	42	76	27	23	109	1	0	2	1	1	1	0	149	0	1	0	72	71	3	2	1	1439.62	2	1.80952	0	1	102.71	1	3	0
1448	1	2	2	1.99	24584	25194.2	357	1846	28.26	61	149	119	44	132	1	0	2	1	2	2	2	240	1	0	0	134	134	2	0	1	3149.27	1	2.44262	0	0	33.135	0	1	0
1449	2	3	1	1.49	93436.6	94129.9	397.5	1980	35.93	60	137	21	21	197	2	0	2	0	1	2	1	237	1	0	0	137	136	2	0	1	11766.2	2	2.28333	0	0	73.9	1	3	0
1450	2	3	3	3.37	103644	103315	243.5	1218	22.88	70	101	29	22	114	1	0	2	0	1	2	0	194	0	0	0	135	133	0	1	2	12914.4	0	1.44286	0	0	110.87	1	0	0
1451	1	3	3	5	75479.6	78103.1	325	1924	27.13	51	152	26	23	212	2	0	2	1	2	2	1	245	1	0	0	145	143	1	1	2	9762.89	1	2.98039	0	0	127.005	1	1	0
1452	1	3	3	5	52939.8	52278.5	525	2557.5	27.81	44	54	30	36	174	1	1	2	0	1	2	0	132	1	0	0	147	146	3	2	2	6534.82	1	1.22727	0	0	91.13	1	1	0
1453	1	3	1	1.4768	21953.5	22614.3	226.5	1632	31.76	43	159	24	20	163	2	1	2	0	2	2	0	237	1	0	0	148	146	0	2	1	2826.79	2	3.69767	0	0	182.65	1	2	1
1454	2	1	1	0.65	5164.55	5101.78	341	1832.5	31.13	44	132	39	35	304	1	0	2	0	1	1	0	236	1	0	0	137	136	1	2	0	637.722	2	3	0	1	100.33	1	2	1
1455	1	3	2	2.84	94535.8	105298	414.5	1605.5	37.17	31	87	25	24	78	1	0	2	0	1	1	1	134	1	0	0	149	148	2	1	1	13162.2	2	2.80645	0	0	83.945	1	3	0
1456	1	3	1	0.93	9498.13	9325.33	182	958	32.82	40	127	19	26	175	2	0	2	0	1	2	0	204	1	1	0	8	8	0	2	0	1165.67	2	3.175	0	0	23.61	0	2	1
1457	2	1	3	5	5140.68	5279.83	359.5	1918	39.76	66	143	14	18	120	1	0	1	1	1	1	0	234	1	0	0	141	140	2	2	2	659.979	2	2.16667	0	0	57.14	1	3	0
1458	1	3	1	1.92	14637.3	14519.5	152	1179	29.37	51	152	15	23	163	2	0	2	1	2	2	1	235	1	1	0	44	43	0	2	1	1814.94	1	2.98039	0	0	102.55	1	1	0
1459	1	3	3	1.8415	33344.2	37065.2	113	1217	31.54	48	114	21	17	93	2	0	2	0	2	2	2	182	0	0	0	149	148	0	1	1	4633.15	2	2.375	0	0	46.23	0	2	0
1460	1	3	3	1.67	85535.3	85097.6	335.5	1776	23.19	55	73	29	30	121	2	0	2	0	2	2	0	153	0	0	0	138	138	1	0	1	10637.2	0	1.32727	0	0	131.9	1	0	0
1461	1	4	2	1.05	7322.99	7913	199	1204.5	27.72	26	151.72	21	19	1624	1	0	1	0	2	1	2	386	1	1	0	131	130	0	2	1	989.125	1	5.83538	0	0	21.08	0	1	1
1462	2	5	1	1.1265	42195.7	42212.7	344.5	1640	49.13	41	141	18	15	208	1	1	1	0	2	2	2	214	1	0	0	135	134	2	0	1	5276.59	2	3.43902	0	0	64.935	1	4	1
1463	2	1	3	2.14	9407.1	9549.21	367	2340.5	34.86	44	108	23	25	141	2	0	2	1	2	2	0	181	0	0	0	135	135	2	2	1	1193.65	2	2.45455	0	0	96.9	1	2	0
1464	1	1	1	1.18	9398.93	9986.53	337	2054	35.24	41	109	16	23	382	2	0	2	1	1	2	1	222	1	1	0	11	11	1	2	1	1248.32	2	2.65854	0	0	228.31	1	3	0
1465	1	2	1	1.27	5134.79	5934.24	53	640	28.27	22	125.02	25	24	603	1	0	2	0	1	1	1	232	1	0	0	145	145	0	2	1	741.78	1	5.68273	0	1	29.1	0	1	1
1466	1	3	3	0	21191.6	21230.3	373	952.5	28.17	34	231	34	24	127	2	0	2	0	2	2	2	293	1	1	0	130	129	2	1	0	2653.79	1	6.79412	0	0	19.21	0	1	1
1467	2	2	1	0.88	5992.01	5814.81	265	838	21.33	30	175	24	28	254	1	0	2	0	2	2	0	253	1	1	0	67	66	1	2	0	726.852	0	5.83333	0	0	4.58	0	0	1
1468	1	2	1	2.07	21807.7	22510.5	381	2494.5	27.43	39	80	94	63	191	2	0	2	0	2	2	0	163	1	0	0	140	140	2	0	1	2813.82	1	2.05128	0	0	157.115	1	1	0
1469	1	3	2	3.69	86921.8	88761	600	2674	27.38	40	144	20	16	130	1	0	2	0	2	2	2	211	1	0	0	156	156	3	1	2	11095.1	1	3.6	0	0	52.03	1	1	1
1470	1	3	3	5	49331	48263.9	477	894	39.95	46	37	60	36	103	1	1	2	1	1	1	1	102	0	1	0	140	139	3	2	2	6032.99	2	0.804348	0	0	52.18	1	3	0
1471	1	1	3	3.63	15222.7	15697.5	960	2521	28.4	41	151	40	31	205	2	0	2	1	1	2	0	232	1	0	0	144	144	3	1	2	1962.19	1	3.68293	0	0	104.99	1	1	1
1472	2	3	2	1.14	39642	39293.8	183.5	1377.5	29.64	71	74	19	24	99	2	0	2	0	1	2	0	165	0	0	0	145	144	0	2	1	4911.73	1	1.04225	0	0	96.43	1	1	0
1473	1	2	3	1.9	13322.3	14627.3	624.5	2793.5	25.07	29	153.55	55	32	437	2	0	2	0	1	2	1	255	1	1	0	122	122	3	1	1	1828.42	1	5.29483	0	0	137.7	1	1	1
1474	2	3	1	0.51	29671	29458.8	143	1631	44.45	39	149	22	23	259	2	0	2	0	2	1	0	239	1	0	0	135	134	0	1	0	3682.35	2	3.82051	0	1	238.16	1	4	1
1475	2	1	2	1.73	23522.5	23245.6	215.5	1398.5	26.58	57	175	219	329	125	2	0	2	0	1	2	0	258	1	0	0	135	134	0	1	1	2905.7	1	3.07018	0	0	35.73	0	1	1
1476	1	3	3	5	82326.8	82477.4	531.5	2683.5	33.2	37	132	27	27	213	2	0	1	1	2	2	1	210	1	0	0	147	146	3	1	2	10309.7	2	3.56757	0	0	138.16	1	2	1
1477	1	3	2	1.01	21907.1	21902.9	187	1294	29.66	20	145.73	25	23	1438	1	0	2	0	2	1	1	278	1	0	0	133	132	0	1	1	2737.86	1	7.2865	0	0	62.51	1	1	1
1478	1	3	3	1.75	8872.86	8711.44	459	2566	28.06	41	144	35	35	238	2	0	1	1	1	1	1	231	1	1	1	70	69	2	2	1	1088.93	1	3.5122	0	1	116.87	1	1	1
1479	1	3	1	0.71	9935.27	10270.3	335	1775	29.6	44	79	29	25	166	1	0	2	0	2	2	2	157	1	0	0	140	138	1	2	0	1283.79	1	1.79545	0	0	41.31	0	1	0
1480	2	1	1	1.13	12227.2	14444.3	200	1510.5	30.1	38	106.7	31	30	122	2	0	2	0	2	2	0	174	1	0	0	137	136	0	1	1	1805.54	2	2.80789	0	0	79.065	1	2	0
1481	1	1	1	0.63	12391.8	12515.5	380	2055.5	40.99	34	54	31	28	186	2	0	2	1	2	2	0	126	1	0	0	138	137	2	0	0	1564.44	2	1.58824	0	0	115.305	1	4	0
1482	1	1	3	5	12775.9	14056.2	656.5	3298.5	33.78	37	106	31	33	137	1	0	2	1	1	1	0	170	1	0	0	153	153	3	1	2	1757.03	2	2.86486	0	0	227.11	1	2	0
1483	2	3	3	0.52	26187	26223	290	1224.5	32.23	43	89	12	16	95	2	0	2	0	2	2	2	150	0	0	0	148	148	1	1	0	3277.87	2	2.06977	0	0	66.04	1	2	0
1484	1	1	3	1.47	36551.6	38215.6	808.5	4309.5	38.69	33	55	43	34	353	1	0	2	0	2	2	1	156	1	0	0	154	152	3	0	1	4776.96	2	1.66667	0	0	344.61	1	3	0
1485	2	3	1	1.56	41869.3	40699.4	164.5	1033.5	29.63	58	235	16	23	252	1	0	2	0	1	2	1	343	1	0	0	135	134	0	2	1	5087.43	1	4.05172	0	0	93.825	1	1	1
1486	2	1	1	0.87	6638.88	6986.17	536	1317.5	33.41	64	117	16	20	222	2	0	1	0	2	2	0	223	1	0	0	143	143	3	2	0	873.272	2	1.82812	0	0	112.08	1	2	0
1487	2	1	1	1.62	11904.7	12079	195	1253	37.84	37	106	13	20	172	1	0	2	1	1	1	1	175	1	0	0	148	148	0	1	1	1509.88	2	2.86486	0	0	59.6	1	3	0
1488	1	1	1	1.66	7661.38	7686.46	110	790	34.51	46	90	18	22	110	1	1	2	0	2	1	0	157	0	0	0	147	146	0	2	1	960.808	2	1.95652	0	1	4.95	0	2	0
1489	1	1	3	4.25	23121.2	23842.4	491	2606	39.51	31	119.155	46	28	550	2	0	2	1	1	1	1	209	1	0	0	136	135	3	1	2	2980.3	2	3.84371	0	0	43.31	0	3	1
1490	1	2	2	0.7	36551.6	38215.6	221	1542.5	34.35	52	161	32	27	122	2	0	2	0	2	2	0	239	1	0	0	155	154	0	0	0	4776.96	2	3.09615	0	0	78.59	1	2	1
1491	1	3	2	4.38	28004.1	27611.4	614.5	2817	28.57	49	145	16	21	154	1	0	1	1	1	2	0	230	1	1	0	127	127	3	2	2	3451.42	1	2.95918	0	0	136.655	1	1	0
1492	2	3	1	1	21709.9	22959.7	74	447.5	31.54	49	71	15	21	63	1	1	1	0	1	1	2	133	0	1	0	26	25	0	2	1	2869.97	2	1.44898	0	0	15.44	0	2	0
1493	1	3	3	5	52939.8	51794.7	421	1237	28.59	37	94	24	25	153	2	1	2	1	1	2	1	161	1	0	0	147	146	2	2	2	6474.34	1	2.54054	0	0	44.21	0	1	0
1494	1	1	3	5	9300.99	10233.1	226	1264	33.03	37	142.89	19	19	576	1	0	2	0	1	1	1	246	1	0	0	136	134	0	1	2	1279.13	2	3.86189	0	1	28.09	0	2	1
1495	1	1	1	2.14	31017.3	33908.4	740	5070	27.38	43	107	29	21	101	2	0	2	1	2	2	0	172	0	0	0	148	148	3	0	1	4238.55	1	2.48837	0	0	470.18	1	1	0
1496	1	1	1	1.25	6366.21	6869.38	301	1637	29.02	48	104	23	26	118	2	0	2	0	1	2	1	177	0	0	0	153	152	1	2	1	858.672	1	2.16667	0	0	146.635	1	1	0
1497	1	3	3	5	103466	103655	471.5	3145	39.31	59	78	31	36	72	1	0	2	1	2	2	0	152	0	0	0	135	135	3	1	2	12956.9	2	1.32203	0	0	256.83	1	3	0
1498	2	2	1	1.5346	6340.4	7434.6	234.5	1357	30.82	61	88	13	21	93	2	1	2	0	2	1	0	169	0	0	0	145	144	0	2	1	929.325	2	1.44262	0	0	80.205	1	2	0
1499	1	3	2	0.69	23077.5	23260.8	217	2593.5	33.59	49	110	25	16	173	2	0	2	0	2	2	1	198	1	0	0	150	149	0	0	0	2907.6	2	2.2449	0	0	343.33	1	2	0
1500	1	3	1	5	74968.2	75563.6	171.5	2876.5	32.88	39	110	38	21	191	2	0	2	0	2	2	2	189	1	0	0	134	132	0	0	2	9445.45	2	2.82051	0	0	427.365	1	2	0
1501	1	2	3	2.5011	11086.9	12197.9	510.5	1559	26.8	51	129	25	26	136	2	0	2	0	1	2	0	205	1	0	0	145	144	3	1	1	1524.74	1	2.52941	0	0	76.73	1	1	0
1502	1	3	1	1.14	11265.9	11060.9	449.5	2274.5	28.98	40	155	13	19	290	2	0	2	0	2	2	1	252	1	1	0	105	104	2	2	1	1382.61	1	3.875	0	0	141.975	1	1	1
1503	1	2	3	4.9	8017.06	8168.36	562.5	2863	32.72	44	114	23	20	94	2	1	2	1	1	2	2	176	0	0	0	155	154	3	2	2	1021.05	2	2.59091	0	0	188.745	1	2	0
1504	1	3	3	2.92	52939.8	51794.7	197	1344	31.09	41	109	28	20	334	2	0	2	1	1	2	0	216	1	1	0	122	121	0	2	1	6474.34	2	2.65854	0	0	51.61	1	2	0
1505	2	3	3	3.41	38209.2	37936	285.5	1685	37.52	61	123	26	23	102	1	0	2	0	2	2	0	206	1	0	0	135	133	1	1	2	4741.99	2	2.01639	0	0	136.395	1	3	0
1506	1	2	1	3.98	28108.1	28177.6	473	2311	33.17	63	67	25	22	192	2	0	2	0	2	2	0	157	1	0	0	138	136	3	1	2	3522.2	2	1.06349	0	0	67.795	1	2	0
1507	1	2	1	1.479	23869.6	23928.6	345.5	2168.5	34.96	34	135	29	23	202	1	0	2	0	2	2	2	213	1	0	0	138	137	2	1	1	2991.07	2	3.97059	0	0	86.675	1	2	1
1508	1	1	1	1.41	9863.77	10335	214	1041.5	31.06	36	92	22	24	373	1	1	2	1	2	2	1	200	1	0	0	155	154	0	1	1	1291.88	2	2.55556	0	0	83.57	1	2	0
1509	1	3	1	1.15	27331.3	27326.1	825	2130.5	34.67	42	210	33	33	232	1	1	2	0	2	1	0	298	1	0	0	156	156	3	1	1	3415.77	2	5	0	0	120.655	1	2	1
1510	1	1	1	1.16	18567.4	18532.7	925.5	2405	26.21	39	91	26	28	169	2	0	2	1	2	2	0	162	1	0	0	147	147	3	0	1	2316.59	1	2.33333	0	0	139.005	1	1	0
1511	2	1	3	2.2907	13738.4	13943.4	327	2420	32.72	64	125	19	17	126	2	0	2	0	2	2	0	216	1	0	0	137	136	1	1	1	1742.92	2	1.95312	0	0	86.55	1	2	0
1512	1	3	1	1.43	9507.57	9334.6	275	1677.5	26.97	38	97	22	34	164	1	0	2	0	2	1	1	172	1	1	0	48	47	1	2	1	1166.83	1	2.55263	0	0	73.315	1	1	0
1513	1	3	3	4.67	30052.8	29506	355	2366.5	29.15	58	108	27	38	83	1	0	2	0	1	2	1	182	0	0	0	147	146	2	2	2	3688.25	1	1.86207	0	0	65.815	1	1	0
1514	1	5	3	5	55681.9	57041.5	768	3090.5	33.49	29	100	35	33	114	1	0	2	1	2	2	0	152	1	0	0	152	151	3	0	2	7130.19	2	3.44828	0	0	182.305	1	2	1
1515	2	1	1	1.7096	5640.19	6578.36	332	1337	24.08	51	89	15	27	182	1	0	2	0	1	2	1	177	1	0	0	154	153	1	2	1	822.294	0	1.7451	0	0	111.41	1	0	0
1516	1	3	2	5	30001.9	30331.9	335	2353.5	30.14	56	76	19	22	140	1	1	2	0	1	2	1	162	0	0	0	134	132	1	2	2	3791.49	2	1.35714	0	0	175.85	1	2	0
1517	1	3	2	0.5	24758.8	24804.1	391.5	1160	36.26	32	69	63	38	88	1	0	2	1	2	1	0	120	1	0	0	152	152	2	1	0	3100.51	2	2.15625	0	1	54.025	1	3	0
1518	2	1	1	0.98	5992.01	5814.81	286.5	646.5	27.16	27	125.02	64	53	987	1	1	2	1	1	1	0	241	1	1	1	67	66	1	2	0	726.852	1	4.63037	0	0	32.545	0	1	1
1519	1	1	2	2.9831	14238.2	15633	198.5	1531.5	37.12	49	70	24	19	261	1	1	2	1	1	2	1	169	1	0	0	148	146	0	1	1	1954.12	2	1.42857	1	0	94.035	1	3	0
1520	2	3	3	3.52	108801	111239	270	2222	42.42	49	113	16	18	89	2	0	2	1	2	2	0	181	0	0	0	138	137	1	0	2	13904.9	2	2.30612	0	0	88.265	1	4	0
1521	1	4	3	2.35	6350.04	6508.25	822.5	2683	23.83	26	105.17	20	22	490	1	1	1	1	2	1	2	200	1	1	0	80	79	3	2	1	813.531	0	4.045	0	0	131.83	1	0	1
1522	2	4	3	5	34191.5	37066.1	311	2438.5	31.71	70	80	29	20	50	1	0	1	1	1	2	0	161	0	0	0	135	134	1	1	2	4633.26	2	1.14286	0	0	75.285	1	2	0
1523	1	3	2	2.14	83459.2	83611.8	407.5	2678.5	27.38	31	123	24	28	335	2	0	2	0	2	2	1	219	1	0	0	149	148	2	1	1	10451.5	1	3.96774	0	0	141.32	1	1	1
1524	2	3	2	3.39	69866	73208.1	140	736.5	33.14	57	206	18	17	136	2	0	2	1	2	2	2	297	1	0	0	144	144	0	0	2	9151.02	2	3.61404	0	0	20.555	0	2	1
1525	2	1	3	4.62	22403.1	24298	261	2348	38.93	45	136	21	17	138	1	0	2	0	2	2	1	209	1	0	0	136	135	1	1	2	3037.25	2	3.02222	0	0	157.4	1	3	1
1526	1	3	2	4.02	23034.1	23287.4	845	1669	28.7	40	109	17	20	173	1	0	2	0	2	2	0	187	1	1	0	150	149	3	2	2	2910.93	1	2.725	0	0	144.395	1	1	0
1527	1	3	1	1.18	22515.4	24752.7	233	2265.5	26.52	47	159	27	29	151	1	0	1	1	1	2	0	236	1	1	0	147	146	0	1	1	3094.09	1	3.38298	0	0	194.75	1	1	1
1528	2	4	3	1.99	20231.1	20146.6	189.5	1092	27.28	64	140	12	15	91	1	0	2	1	1	1	0	223	1	1	0	60	59	0	1	1	2518.33	1	2.1875	0	0	96.425	1	1	0
1529	1	3	2	1.79	46627.4	45779.1	430.5	2099.5	31.23	48	87	16	20	134	1	1	1	0	2	2	1	163	0	1	1	132	131	2	2	1	5722.38	2	1.8125	0	0	29.035	0	2	0
1530	1	2	1	5	9419.04	9712.84	608.5	3612.5	38.46	35	166	41	24	261	2	0	2	1	1	2	1	252	1	0	0	154	153	3	1	2	1214.11	2	4.74286	0	0	240.25	1	3	1
1531	2	3	2	1.82	40128.7	40001.3	204	1832	47.34	47	231	15	21	197	1	0	2	0	1	1	0	317	1	0	0	149	148	0	1	1	5000.16	2	4.91489	0	1	133.4	1	4	1
1532	2	2	3	3.13	17338.6	17134.5	273	1969.5	39.85	50	162	20	20	111	1	0	2	1	2	2	0	235	1	0	0	135	134	1	1	2	2141.81	2	3.24	0	0	148.745	1	3	1
1533	1	3	1	2.59	33102.1	32499.8	301.5	1327.5	31.91	33	75	27	19	150	2	0	2	0	2	2	2	138	1	1	0	117	117	1	2	1	4062.48	2	2.27273	0	0	85.97	1	2	0
1534	2	2	2	1.7605	14963.4	14787.2	328.5	1492.5	29.64	46	102	26	22	167	2	0	2	0	2	2	0	181	1	0	0	148	146	1	1	1	1848.4	1	2.21739	0	0	58.195	1	1	0
1535	1	3	3	5	52939.8	52278.5	510.5	2612	25.65	62	85	22	22	139	1	0	2	0	2	2	1	174	0	0	0	147	147	3	2	2	6534.82	1	1.37097	0	0	162.195	1	1	0
1536	1	2	1	1.926	6745.2	7074.72	285	1271	24.81	43	59	24	30	113	1	0	2	0	1	1	1	127	0	0	0	155	154	1	2	1	884.34	0	1.37209	0	0	41.06	0	0	0
1537	1	4	2	2.91	20009.8	21364.9	84	730.5	28	43	147	86	30	103	2	0	2	1	2	2	2	210	1	0	0	134	134	0	0	1	2670.61	1	3.4186	0	0	35.365	0	1	1
1538	2	1	1	1.83	16965.2	16765.5	839	1962	36.06	36	150	28	25	237	2	1	1	0	1	2	1	240	1	0	0	143	142	3	1	1	2095.68	2	4.16667	0	0	138.18	1	3	1
1539	1	3	2	1.96	23034.1	23746.4	359.5	1736	32.01	49	196	23	28	111	2	0	2	1	1	2	1	269	1	1	1	152	151	2	2	1	2968.3	2	4	0	0	64.225	1	2	1
1540	1	2	1	1.93103	5524.58	6270.39	177.5	1234.5	26.6	59	150	19	29	168	2	0	2	1	2	2	1	242	1	0	0	143	142	0	2	1	783.799	1	2.54237	0	0	43.18	0	1	0
1541	2	3	3	0.87	30582.7	30485.6	112	1459	33.95	34	56	23	20	175	2	1	2	0	2	1	2	126	1	1	0	85	83	0	1	0	3810.7	2	1.64706	0	0	140.055	1	2	0
1542	1	3	3	2.78	28153.1	28102.6	1013	2012.5	32.18	47	87	23	22	140	1	1	1	0	1	1	1	161	0	1	0	104	104	3	2	1	3512.82	2	1.85106	0	0	143.81	1	2	0
1543	2	1	3	5	13738.4	13576.6	141	950	23.87	57	160	48	42	114	1	0	2	1	2	1	0	243	1	0	0	136	134	0	1	2	1697.08	0	2.80702	0	1	36.7	0	0	0
1544	1	5	3	2.42	66965.5	68300.4	72	485.5	31.72	41	161	56	33	138	2	0	2	1	2	2	0	230	1	0	0	149	148	0	0	1	8537.55	2	3.92683	0	0	28.14	0	2	1
1545	2	1	1	1.1837	10723.6	12668.1	209	1294	30.25	43	122	18	19	157	2	0	2	0	2	2	0	197	1	0	0	153	152	0	1	1	1583.51	2	2.83721	0	0	97.22	1	2	0
1546	2	1	1	2.28	14632.5	14474.2	497	2423	26.03	52	100	18	22	236	1	0	2	0	2	2	0	205	1	0	0	148	148	3	0	1	1809.27	1	1.92308	0	0	119.95	1	1	0
1547	1	4	3	5	6019.81	6097.94	231	1641.5	36.6	66	162	28	23	73	1	0	2	1	1	1	1	243	1	0	0	145	145	0	2	2	762.242	2	2.45455	0	1	108.295	1	3	0
1548	2	3	3	5	120732	120349	429.5	2093	32.94	57	141	36	32	115	1	0	2	1	1	2	1	222	1	0	0	135	133	2	1	2	15043.6	2	2.47368	0	0	118.035	1	2	0
1549	1	2	3	3.2815	10685.1	10720.1	471	1646.5	28.29	61	163	22	21	94	2	0	2	1	1	2	0	245	1	0	0	138	137	3	2	2	1340.02	1	2.67213	0	0	139.555	1	1	0
1550	2	3	1	0.41	23231.8	28796.8	181.5	714	40.24	49	64	21	24	188	1	1	1	0	1	1	1	151	1	0	0	140	139	0	2	0	3599.61	2	1.30612	0	0	24.38	0	4	0
1551	2	3	2	0.86	25164.3	26233.6	228.5	1549	32.27	53	163	23	23	126	2	0	1	0	2	2	2	241	1	1	0	78	77	0	2	0	3279.2	2	3.07547	0	0	86.41	1	2	1
1552	1	2	1	0.35	10460	10564.4	370	1851	25.32	50	74	71	32	71	2	0	2	0	2	2	0	140	0	0	0	145	145	2	0	0	1320.56	1	1.48	0	0	81.63	1	1	0
1553	2	4	3	1.69	22105.5	22859.7	387	1348.5	47.71	60	137	23	21	72	1	0	2	0	2	1	0	212	1	0	0	145	145	2	1	1	2857.47	2	2.28333	0	0	93.515	1	4	0
1554	2	1	1	1.29	8975.58	9224.48	421.5	1572	31.71	51	85	22	24	111	1	0	2	0	1	2	2	159	0	1	0	32	32	2	2	1	1153.06	2	1.66667	0	1	84.555	1	2	0
1555	1	3	3	5	59034.2	61128.3	603	3149.5	40.12	51	130	32	26	104	1	0	2	0	1	2	0	202	1	0	0	136	135	3	2	2	7641.04	2	2.54902	0	0	231.275	1	4	0
1556	1	3	1	0.88	15165.3	15222.8	579.5	2266	34.77	45	79	28	26	66	1	0	1	0	2	2	0	138	0	1	0	132	132	3	2	0	1902.85	2	1.75556	0	0	146.02	1	2	0
1557	2	3	3	2.36	69063.6	71006.2	275	2118.5	31.69	39	74	25	21	250	2	0	2	1	1	2	0	162	1	0	0	149	148	1	0	1	8875.78	2	1.89744	0	0	81.665	1	2	0
1558	2	3	3	5	96663.6	96356.5	191	1048	32.71	67	137	29	24	166	2	0	2	1	2	2	0	238	1	0	0	150	149	0	1	2	12044.6	2	2.04478	0	0	22.175	0	2	0
1559	2	1	1	0.75	10626.1	12749.5	283	1350	27.15	60	77	14	19	118	1	1	1	0	1	1	2	164	0	1	0	75	75	1	2	0	1593.69	1	1.28333	0	1	53.19	1	1	0
1560	1	3	1	1.5817	12852.3	12993.7	346	1454.5	27.86	50	109	20	28	140	2	0	2	0	2	2	1	186	0	1	0	12	11	2	2	1	1624.21	1	2.18	0	0	127.825	1	1	0
1561	2	3	3	3.85	39806.3	39871.4	221.5	1173.5	34.43	108	117	15	20	78	1	0	1	0	2	2	0	240	1	1	0	131	130	0	2	2	4983.92	2	1.08333	0	0	86.4	1	2	0
1562	2	1	1	0.68	23849.4	23568.7	257	1893	27.22	33	73	29	23	123	2	0	2	0	2	2	1	131	1	0	0	155	154	1	1	0	2946.08	1	2.21212	0	0	124.575	1	1	0
1563	2	2	2	1.47	9634.11	10867	291	1764	27.98	41	135	31	31	167	1	0	2	1	1	2	0	211	1	0	0	155	155	1	2	1	1358.37	1	3.29268	0	0	91.44	1	1	1
1564	2	3	1	0.68	29947.6	34191	222	1132	22.6	47	74	44	57	65	1	0	2	0	2	1	0	135	0	1	0	71	70	0	2	0	4273.87	0	1.57447	0	0	58.18	1	0	0
1565	1	3	3	5	78642.9	76941.8	352.5	2176	29.43	44	89	37	25	128	2	1	1	0	2	2	1	159	0	0	0	136	135	2	2	2	9617.72	1	2.02273	0	0	96.75	1	1	0
1566	2	1	1	1.73	11249.1	13497.1	318.5	871	27.65	49	59	22	26	100	1	0	2	1	2	1	1	128	0	0	0	139	138	1	2	1	1687.14	1	1.20408	0	0	45.145	0	1	0
1567	2	3	1	0	36632.6	36370.6	212	1699	27.51	62	173	16	19	108	2	0	2	1	2	2	2	261	1	0	0	138	137	0	1	0	4546.33	1	2.79032	0	0	96.485	1	1	0
1568	1	3	3	3.57	28110	28869.3	538.5	2243	28.22	32	93	16	24	166	2	1	2	1	2	2	1	159	1	1	0	118	117	3	2	2	3608.66	1	2.90625	0	0	122.6	1	1	0
1569	2	4	1	0.73	12310.3	12114.3	113	626.5	26.66	98	116	14	19	92	1	0	2	0	1	2	0	230	1	1	1	43	42	0	2	0	1514.29	1	1.18367	0	0	30.02	0	1	0
1570	1	3	2	2.42	18527.2	18126.4	218	2213.5	41.92	45	147	20	19	118	1	0	2	0	1	2	1	221	1	0	0	151	150	0	2	1	2265.8	2	3.26667	0	0	186.46	1	4	1
1571	1	2	3	1.06	5754.01	7219.67	315	1359.5	24.97	27	85	12	15	254	2	1	2	0	1	1	1	161	1	1	0	131	131	1	2	1	902.459	0	3.14815	0	0	82.21	1	0	1
1572	1	3	3	3.39	87268.5	95342.1	210.5	1986.5	29.2	35	104	21	24	145	2	0	2	0	2	2	0	172	1	0	0	144	144	0	1	2	11917.8	1	2.97143	0	0	71.965	1	1	0
1573	1	3	2	2.6	12286.9	12422	353	1130.5	31.47	42	41	17	20	68	2	0	2	0	2	2	0	97	0	1	1	47	46	2	2	1	1552.75	2	0.97619	0	0	75.78	1	2	0
1574	1	4	3	0.33	19313.5	20574.3	455	2841	31.44	41	126	30	26	67	2	0	2	1	2	2	2	182	0	0	0	145	144	2	0	0	2571.79	2	3.07317	0	0	165.75	1	2	1
1575	1	3	2	2.14	13936.4	16070.2	477.5	2323	33.69	42	68	23	23	139	1	0	1	1	1	1	1	137	0	1	0	127	126	3	2	1	2008.78	2	1.61905	0	0	44.9	0	2	0
1576	1	5	3	0.78	89655.5	89196.7	650.5	4005.5	24.51	39	102	13	26	126	2	0	2	1	2	2	2	168	1	0	0	134	133	3	0	0	11149.6	0	2.61538	0	0	349	1	0	0
1577	1	3	3	2.4536	45546	45916.6	332.5	1988.5	32.2	39	127	21	20	179	2	0	2	0	2	1	0	203	1	0	0	146	145	1	2	1	5739.58	2	3.25641	0	1	22.235	0	2	1
1578	2	2	3	2.14	6759.89	6658.2	431.5	1875	37.95	48	138	24	20	238	1	1	2	0	1	2	0	232	1	0	0	142	142	2	2	1	832.275	2	2.875	0	0	193.71	1	3	0
1579	1	2	3	3.3383	10385.5	10689.5	499.5	2104	26.89	56	74	22	28	162	2	1	2	1	1	1	1	162	1	0	0	140	138	3	1	2	1336.19	1	1.32143	0	1	81.78	1	1	0
1580	1	1	1	0.73	16143	17312.5	254	1915	25.14	45	170	27	30	204	1	0	2	0	2	1	1	260	1	0	0	143	142	1	1	0	2164.07	1	3.77778	0	0	127.725	1	1	1
1581	2	3	3	2.04	81665.5	83074.3	217.5	1608.5	39.8	57	112	20	22	205	2	0	2	0	1	2	1	209	1	0	0	148	147	0	0	1	10384.3	2	1.96491	0	0	116.715	1	3	0
1582	1	3	3	1.42	24155.2	25217.7	225.5	2035	30.7	30	134	48	36	407	2	0	2	0	1	2	2	243	1	1	0	115	114	0	1	1	3152.21	2	4.46667	0	0	119.625	1	2	1
1583	1	3	1	1.23	11478	12217.8	367	1044.5	27.75	35	112.94	23	31	472	2	0	1	0	2	2	1	203	1	1	0	77	76	2	2	1	1527.23	1	3.22686	0	1	63.295	1	1	1
1584	1	5	1	2.05	63205.8	67197.7	640	2082	34.61	44	116	19	20	133	1	1	2	0	2	2	0	188	0	0	0	139	138	3	2	1	8399.71	2	2.63636	0	0	119.015	1	2	0
1585	1	3	3	4.29	45016.8	46777.5	254.5	865.5	32.74	35	74	23	20	124	2	1	2	1	2	1	0	133	1	0	0	135	134	1	2	2	5847.18	2	2.11429	0	0	57.715	1	2	0
1586	1	3	3	5	72092.4	72664.9	688.5	4549	27.61	41	116	30	21	109	2	0	2	1	1	2	1	181	0	0	0	133	132	3	0	2	9083.12	1	2.82927	0	0	198.46	1	1	0
1587	2	3	3	5	66189.4	70040.9	587.5	2390	36.67	40	112	40	33	119	1	0	2	1	1	2	0	176	0	0	0	137	136	3	2	2	8755.12	2	2.8	0	0	142.565	1	3	0
1588	2	1	1	1.01	19613	19400.9	202.5	1547	28.95	51	130	63	32	100	2	0	2	1	2	2	0	200	1	0	0	149	147	0	0	1	2425.11	1	2.54902	0	0	96.02	1	1	0
1589	1	3	2	2.45	120061	119446	185.5	2164	27.48	37	177	32	25	142	2	0	2	1	2	2	1	241	1	0	0	135	134	0	0	1	14930.8	1	4.78378	0	0	171.87	1	1	1
1590	1	1	1	1.42	17560.2	18832.4	447	2415	24.26	43	152	59	27	201	2	0	2	0	1	2	1	235	1	0	0	136	135	2	1	1	2354.05	0	3.53488	0	0	111.22	1	0	1
1591	1	3	2	5	20267.7	20577.7	436	2229	27.21	48	218	17	25	201	2	1	1	1	2	2	0	306	1	1	0	30	29	2	2	2	2572.21	1	4.54167	0	0	127.73	1	1	1
1592	2	3	3	2.86	59522.8	60214.2	332.5	1737	36.28	59	128	37	32	228	2	0	1	0	1	2	0	232	1	0	0	138	138	1	2	1	7526.77	2	2.16949	0	0	102.265	1	3	0
1593	2	1	1	0.6	23783.6	23856.9	259.5	1541.5	33.56	45	106	38	25	72	2	0	2	1	1	2	0	166	0	0	0	138	137	1	0	0	2982.12	2	2.35556	0	0	93.955	1	2	0
1594	2	3	3	1.25	27908.5	33158.8	368	1457.5	36.65	56	69	31	28	243	1	0	2	0	1	1	1	172	1	1	0	109	108	2	2	1	4144.85	2	1.23214	0	1	110.98	1	3	0
1595	1	2	1	0.4	9073.89	10326.1	97.5	635.5	30.9	76	162	17	23	81	2	1	2	1	2	2	0	256	1	1	0	35	34	0	2	0	1290.76	2	2.13158	0	0	4.735	0	2	0
1596	2	3	3	5	133946	132988	525	1004	40.76	45	93	33	23	131	1	0	2	1	2	2	1	165	0	0	0	138	138	3	1	2	16623.6	2	2.06667	0	0	37.84	0	4	0
1597	1	3	3	4.01	105802	108700	329	1794.5	30.55	47	134	28	20	134	2	0	2	1	1	2	0	211	1	1	0	23	22	1	0	2	13587.5	2	2.85106	0	0	134.135	1	2	0
1598	2	3	3	3.7748	55604.4	59071	495	2596	41.12	62	78	30	29	147	1	0	2	1	1	2	0	168	0	0	0	147	147	3	2	2	7383.87	2	1.25806	0	0	59.355	1	4	0
1599	2	3	2	3.0834	55604.4	58093.4	424	1757.5	25.94	41	80	17	15	207	1	0	1	0	1	1	1	162	1	0	0	148	147	2	2	2	7261.68	1	1.95122	0	1	65.235	1	1	0
1600	1	2	1	0.41	16660.3	17328.3	673	2774	41.7	27	100	12	19	214	2	0	2	0	2	2	0	168	1	0	0	135	134	3	0	0	2166.04	2	3.7037	0	0	137.26	1	4	1
1601	1	1	2	1.31	23728.6	24323.1	259	2006	27.23	46	127	72	40	110	2	0	2	1	2	2	0	200	1	0	0	145	145	1	0	1	3040.38	1	2.76087	0	0	78.89	1	1	0
1602	2	3	1	2.56	20747.6	20783.5	236.5	1533	31.2	35	109	38	47	156	1	0	2	0	2	1	0	174	1	1	0	83	82	0	2	1	2597.94	2	3.11429	0	0	84.87	1	2	1
1603	2	3	3	2.19	55310.1	62699.9	1058	1869.5	37.17	49	64	20	18	125	1	0	1	1	1	1	0	143	0	0	0	133	133	3	2	1	7837.49	2	1.30612	0	0	56.07	1	3	0
1604	2	1	1	2.39	5604.66	5686	301	1003	43.14	32	42	25	26	347	1	0	2	1	1	1	0	137	1	0	0	149	149	1	2	1	710.75	2	1.3125	0	1	50.705	1	4	0
1605	1	3	2	1.14	88652	88814.1	198.5	1660	28.41	49	100	40	24	76	2	0	1	1	2	2	2	166	0	0	0	145	143	0	1	1	11101.8	1	2.04082	0	0	62.335	1	1	0
1606	1	3	2	5	93356.7	97013.1	435	4217	30.73	36	152	51	29	237	1	0	2	0	1	2	1	234	1	0	0	137	136	2	1	2	12126.6	2	4.22222	0	0	464.945	1	2	1
1607	2	1	3	5	14632.5	14474.2	312	2593	27.32	54	168	51	36	229	2	0	2	0	1	2	1	273	1	0	0	140	139	1	0	2	1809.27	1	3.11111	0	0	154.59	1	1	1
1608	1	1	3	1.36	26084.3	27974.1	508.5	3869.5	41.11	42	140	71	39	108	2	0	2	0	2	2	0	207	1	0	0	143	142	3	1	1	3496.76	2	3.33333	0	0	143.615	1	4	1
1609	1	3	2	0.97	35850.9	39655.3	448.5	2360.5	32.52	27	132.51	61	30	842	1	0	2	0	2	2	2	244	1	0	0	156	156	2	0	0	4956.91	2	4.90778	0	0	108.35	1	2	1
1610	1	1	1	0.71	27917.2	33919.8	481.5	2243.5	29.55	35	125.39	64	43	420	2	0	2	1	2	2	0	223	1	0	0	137	137	3	0	0	4239.98	1	3.58257	0	0	122.49	1	1	1
1611	2	3	3	1.39	36735.9	38824.7	601	1518	20.05	70	56	36	47	42	2	0	2	1	1	2	2	134	0	1	0	47	46	3	1	1	4853.09	0	0.8	0	0	112.71	1	0	0
1612	1	3	2	1.27	44570.6	44342.5	220	2234	31.94	45	129	30	22	159	2	0	2	0	2	2	2	210	1	0	0	152	151	0	0	1	5542.82	2	2.86667	0	0	141.46	1	2	0
1613	2	4	3	2.71055	25200.9	26014	353.5	2107	46.66	44	101	16	15	96	1	0	2	0	1	2	0	164	0	0	0	155	153	2	1	1	3251.75	2	2.29545	0	1	136.235	1	4	0
1614	1	3	1	3.69	87980.1	89660.7	517	3426	34.94	45	194	55	31	99	2	0	2	1	2	2	1	260	1	0	0	156	155	3	1	2	11207.6	2	4.31111	0	0	234.53	1	2	1
1615	2	3	3	0.58	27331.9	27136.4	349.5	2315	38.48	73	165	120	64	329	1	0	2	1	2	2	2	300	1	1	1	18	17	2	1	0	3392.05	2	2.26027	0	0	36.26	0	3	0
1616	2	1	1	1.06	4379.64	4734.54	317.5	1313	27.68	53	106	49	47	178	2	0	2	0	2	2	0	192	1	0	0	153	152	1	2	1	591.818	1	2	0	0	109.9	1	1	0
1617	1	1	3	3.2	10001.2	10306.1	845	2584.5	30.55	49	99	19	22	49	2	0	2	1	2	2	0	157	0	0	0	141	140	3	0	2	1288.26	2	2.02041	0	0	154.445	1	2	0
1618	1	3	3	4.75	63205.8	61838.5	298.5	2205.5	36.37	39	92	41	25	332	1	1	2	1	1	1	0	196	1	0	0	137	136	1	2	2	7729.82	2	2.35897	0	1	45.965	0	3	0
1619	2	1	1	2.04	10060.8	10587.1	373	1315	37.35	44	112	28	28	133	1	0	2	1	2	2	1	186	0	0	0	143	142	2	2	1	1323.39	2	2.54545	0	0	49.855	0	3	0
1620	1	3	2	0.58	23077.5	23260.8	191	1151.5	33.62	37	172	61	32	235	2	0	2	0	2	2	2	263	1	0	0	152	151	0	0	0	2907.6	2	4.64865	0	0	38.82	0	2	1
1621	1	3	3	2.02	73285	75398.8	399.5	3160	27.29	32	147.17	34	22	668	1	0	2	1	1	1	1	268	1	0	0	141	139	2	1	1	9424.85	1	4.59906	0	0	210.33	1	1	1
1622	1	3	1	0.71	22515	23648.7	417.5	1958.5	32.18	15	110.63	27	53	603	1	1	2	0	2	2	2	204	1	0	0	140	139	2	0	0	2956.09	2	7.37533	0	0	151.245	1	2	1
1623	1	3	3	4.83	66965.5	73755.9	1501.5	3899	28.42	43	136	33	23	328	1	0	2	1	2	2	0	244	1	0	0	153	152	3	0	2	9219.49	1	3.16279	0	0	189.47	1	1	1
1624	1	2	3	4.9	10840.5	11510.8	127	777	26.55	57	123	11	17	86	1	0	2	1	1	2	1	201	1	1	0	3	2	0	2	2	1438.85	1	2.15789	0	0	37.76	0	1	0
1625	2	1	3	2.35	16965.2	16765.5	308	1483	31.8	57	139	27	22	107	1	0	1	0	2	2	0	221	1	0	0	143	142	1	1	1	2095.68	2	2.4386	0	0	60.82	1	2	0
1626	1	2	2	5	24920.2	26006.1	227	1512	35.81	46	79	35	24	112	2	0	2	1	1	2	0	148	0	0	0	141	139	0	0	2	3250.76	2	1.71739	0	0	85.52	1	3	0
1627	1	3	3	5	79632.5	79778.1	607	2223.5	28.4	30	97	42	26	154	2	0	2	1	2	2	1	158	1	0	0	134	133	3	1	2	9972.27	1	3.23333	0	0	167.41	1	1	1
1628	1	2	3	1.23	5821.32	6204.25	313	2440.5	28	36	111	49	34	279	2	0	2	0	1	2	1	201	1	0	0	154	153	1	2	1	775.531	1	3.08333	0	0	187.14	1	1	1
1629	1	3	2	3.87	65548.5	68849.2	337	2428	31.04	26	91.88	35	24	434	1	0	2	0	2	2	0	180	1	0	0	148	146	1	0	2	8606.16	2	3.53385	0	0	150.72	1	2	1
1630	2	3	1	3.92	109493	112034	205.5	1215.5	38.45	35	122	21	18	146	1	0	2	0	2	2	0	186	1	0	0	150	150	0	1	2	14004.3	2	3.48571	0	0	43.345	0	3	1
1631	1	3	3	5	87400.2	91427.3	716	2996.5	33.14	40	67	46	37	155	2	0	2	0	1	2	1	142	1	0	0	138	137	3	1	2	11428.4	2	1.675	0	0	43.235	0	2	0
1632	2	4	1	0.44	13104.9	13027.6	198	812	34.52	72	101	16	17	59	1	0	2	0	1	1	0	186	0	1	1	42	41	0	2	0	1628.45	2	1.40278	0	0	18.62	0	2	0
1633	2	3	2	5	28958.6	35288.5	230.5	1403	28.12	57	110	16	22	246	1	0	1	1	1	2	0	216	1	0	0	154	153	0	2	2	4411.06	1	1.92982	0	0	101.22	1	1	0
1634	2	1	3	2.2945	16647.4	16813.1	135	1387	36.87	42	150	15	19	152	1	0	2	1	1	2	0	221	1	0	0	141	140	0	0	1	2101.64	2	3.57143	0	0	98.83	1	3	1
1635	2	1	1	1.9887	6804.83	8164.68	307.5	2143	42.5	58	23	23	25	145	2	0	2	0	2	1	0	114	0	1	0	37	36	1	2	1	1020.58	2	0.396552	0	0	86.315	1	4	0
1636	2	3	1	0.71	33999.4	35219.5	291	1477.5	51.11	49	109	18	21	116	1	0	2	1	2	2	2	180	0	0	0	148	148	1	1	0	4402.44	2	2.22449	0	0	145.935	1	4	0
1637	2	3	1	4.52	37752.3	36697.4	261	1002.5	27.22	50	28	12	20	303	1	0	2	0	2	1	2	137	1	0	0	139	138	1	2	2	4587.18	1	0.56	0	1	40.98	0	1	0
1638	1	3	1	0.88	18457	18413.6	462	1159	31.41	39	81	35	25	167	1	0	2	0	2	1	1	152	1	0	0	153	153	2	2	0	2301.71	2	2.07692	0	1	39.305	0	2	0
1639	1	3	3	2.48	28153.1	28102.6	154.5	808	31.1926	45	56	18	21	114	1	0	2	0	2	1	1	124	0	1	0	99	98	0	2	1	3512.82	2	1.24444	0	1	39.325	0	2	0
1640	2	3	3	0.34	36501.2	38832.2	243	1860	42.07	43	67	15	14	172	1	0	2	1	2	2	0	150	1	0	0	151	151	0	0	0	4854.02	2	1.55814	0	0	90.365	1	4	0
1641	2	3	1	1.36	37168.3	37183.3	124	1008	33.45	24	132	40	27	204	1	0	2	0	2	1	0	197	1	0	0	135	135	0	0	1	4647.91	2	5.5	0	0	89.67	1	2	1
1642	1	3	3	4.12	75231	78517.7	493	3378	27.84	37	110	38	25	205	2	0	2	1	2	2	0	194	1	0	0	151	150	3	0	2	9814.72	1	2.97297	0	0	200.115	1	1	0
1643	2	3	3	2.14	105908	105572	630	1589.5	29.73	59	123	27	32	240	1	0	2	0	1	2	1	227	1	0	0	148	147	3	1	1	13196.5	1	2.08475	0	0	40.075	0	1	0
1644	1	2	3	4.97	16596.3	17559	527	2851.5	29.62	48	100	46	32	168	2	0	2	0	1	2	1	182	1	0	0	144	142	3	1	2	2194.88	1	2.08333	0	0	126.015	1	1	0
1645	1	1	1	1.28	22601	23630	179.5	1381	24.47	51	146	30	22	110	2	0	2	1	2	2	0	219	1	0	0	153	153	0	0	1	2953.75	0	2.86274	0	0	104.895	1	0	0
1646	2	1	2	1.84	18454.6	18729.9	114	592.5	29.82	47	147	23	22	151	2	0	1	1	2	2	1	224	1	0	0	135	134	0	1	1	2341.24	1	3.12766	0	0	39.88	0	1	1
1647	1	1	1	1.42	7697.3	7802.3	370	2744	23.43	42	170	24	26	176	2	0	2	0	1	2	2	253	1	1	0	56	56	2	2	1	975.288	0	4.04762	0	0	188.68	1	0	1
1648	2	2	1	1.6115	15524.7	15342	201	1150	39.43	61	112	28	33	111	2	0	2	0	1	2	0	195	0	0	0	138	138	0	1	1	1917.75	2	1.83607	0	0	67.675	1	3	0
1649	1	3	3	1.29	22038.6	24126.1	211	2164.5	32.82	38	65	15	23	136	1	0	2	0	2	1	1	131	1	0	0	149	148	0	1	1	3015.76	2	1.71053	0	0	110.27	1	2	0
1650	1	1	3	3.61	34335	35898.1	949.5	3243.5	32.83	59	145	31	28	116	1	0	2	1	2	2	0	228	1	0	0	148	146	3	0	2	4487.27	2	2.45763	0	0	216.145	1	2	0
1651	1	3	2	2.14	11018.7	12705.9	539.5	1042	33.47	33	67	25	23	84	1	1	2	1	1	2	1	117	1	1	0	112	110	3	2	1	1588.23	2	2.0303	0	0	21.33	0	2	0
1652	1	3	1	5	102481	102462	263	3454	29.65	40	160	26	19	96	2	0	2	0	2	2	2	221	1	0	0	135	134	1	1	2	12807.7	1	4	0	0	227.03	1	1	1
1653	1	1	3	3.2	38735.2	42118.9	331	4274	31.69	45	170	24	22	120	2	0	2	1	2	2	0	243	1	0	0	143	141	1	0	2	5264.86	2	3.77778	0	0	253.83	1	2	1
1654	1	3	3	2.35	92720.1	101728	359.5	2030	28.05	54	60	33	23	124	1	0	2	0	1	2	2	139	0	0	0	148	147	2	1	1	12716	1	1.11111	0	0	168.78	1	1	0
1655	1	1	3	2.6202	42849.9	46593	560.5	2542.5	27.8	34	103	38	33	125	2	0	2	1	1	2	0	162	1	0	0	135	134	3	0	1	5824.13	1	3.02941	0	0	194.74	1	1	1
1656	1	3	1	5	49593.5	51086.3	514	2624.5	33.01	33	59	52	37	192	1	0	1	0	1	1	0	130	1	0	0	148	147	3	2	2	6385.78	2	1.78788	0	0	154.25	1	2	0
1657	1	3	2	5	19376.6	20098.8	448	1688.5	25.96	38	119	26	27	178	2	1	2	0	1	1	0	193	1	1	0	71	70	2	2	2	2512.36	1	3.13158	0	0	88.93	1	1	1
1658	1	3	1	1.63	43488.9	48431.4	383	1583.5	27.15	59	74	19	31	92	2	1	2	0	2	1	1	152	0	1	1	30	29	2	2	1	6053.92	1	1.25424	0	1	123.465	1	1	0
1659	2	3	2	1.57	35265.4	39513.5	173	1347	31.68	48	122	18	24	220	1	0	2	0	2	1	0	211	1	0	0	150	149	0	2	1	4939.19	2	2.54167	0	0	104.975	1	2	0
1660	2	2	1	0.47	23783.6	23526.3	17	89	34.75	52	182	46	58	172	1	0	2	1	2	2	2	268	1	0	0	136	135	0	0	0	2940.79	2	3.5	0	0	2.35	0	2	1
1661	1	3	1	1.64	30137	30558.3	369.5	3028.5	34.44	43	52	33	26	152	2	1	1	0	2	1	1	126	1	1	0	72	71	2	2	1	3819.79	2	1.2093	0	1	95.78	1	2	0
1662	1	3	3	5	88652	88814.1	301.5	2236	32.88	51	109	25	23	127	1	0	2	1	1	1	1	186	0	0	0	145	144	1	1	2	11101.8	2	2.13726	0	1	32.015	0	2	0
1663	1	3	1	0.95	9781.28	9702.57	231.5	1346.5	27.27	29	86	20	25	102	1	1	2	0	1	2	1	141	1	1	0	76	76	0	2	0	1212.82	1	2.96552	0	0	46.485	0	1	0
1664	1	1	2	3.98	14238.2	15269.7	410	2692.5	34.53	37	124	24	19	240	1	0	2	1	2	2	2	209	1	0	0	148	148	2	1	2	1908.71	2	3.35135	0	0	41.045	0	2	1
1665	2	3	1	0.95	22871.8	22462.5	151	1054	27.26	59	115	22	33	112	1	0	2	0	1	2	0	202	1	1	0	115	115	0	2	0	2807.81	1	1.94915	0	0	69.055	1	1	0
1666	2	1	1	2.27	10060.8	12071.3	361	1574	39.97	57	108	21	18	153	1	0	2	0	1	2	1	200	1	0	0	143	143	2	2	1	1508.91	2	1.89474	0	0	106.58	1	3	0
1667	1	2	1	0.79	33266.6	35522.4	483	2104	36.41	41	147	21	19	88	2	0	2	0	2	2	0	209	1	0	0	151	149	3	0	0	4440.3	2	3.58537	0	0	68.585	1	3	1
1668	2	4	3	5	6526.61	6599.91	414.5	2858.5	30.18	74	67	27	27	149	1	0	2	0	1	2	1	174	0	0	0	136	134	2	2	2	824.989	2	0.905405	0	0	155.945	1	2	0
1669	2	2	3	2.94373	18281.4	18066.2	331	1381	28.58	50	153	17	19	103	2	0	2	1	1	2	0	226	1	0	0	138	136	1	1	1	2258.28	1	3.06	0	0	55.99	1	1	1
1670	2	2	1	3.98	8132.96	8952.29	286	1680.5	31.53	54	123	15	19	154	2	0	2	0	2	2	1	209	1	0	0	138	136	1	2	2	1119.04	2	2.27778	0	0	70.27	1	2	0
1671	2	3	3	5	110295	112422	354.5	1697	32.29	52	158	22	24	256	2	0	2	1	1	2	1	260	1	0	0	137	136	2	1	2	14052.8	2	3.03846	0	0	109.6	1	2	1
1672	2	1	3	1.14	9900.81	9784.26	297	1339	32.04	67	174	28	27	107	1	0	2	1	1	2	1	262	1	0	0	145	145	1	1	1	1223.03	2	2.59701	0	0	48.04	0	2	0
1673	2	3	1	1.19	36688.3	36703.1	91	3201	34.99	33	159	23	21	198	2	0	1	0	1	2	2	233	1	0	0	134	133	0	0	1	4587.88	2	4.81818	0	0	509.67	1	2	1
1674	1	3	3	4.29	42551.9	44784.2	476.5	3707.5	31.41	44	90	40	25	77	2	0	2	0	2	2	0	149	0	0	0	148	148	3	0	2	5598.03	2	2.04545	0	0	217.07	1	2	0
1675	2	4	2	1.2	25246.2	27368.7	376	1186	41.14	53	110	13	52	183	1	0	2	0	2	2	0	200	1	0	0	133	133	2	1	1	3421.09	2	2.07547	0	0	101.53	1	4	0
1676	1	4	2	2.56	6350.04	6248.78	569	1875	30.86	39	115	24	23	103	1	0	2	0	2	2	1	177	1	0	0	140	139	3	2	1	781.097	2	2.94872	0	0	93.91	1	2	0
1677	1	3	3	5	69261.3	71315.5	288.5	2226	34.19	35	185	127	49	330	2	0	2	0	1	2	1	282	1	0	0	144	143	1	0	2	8914.44	2	5.28571	0	0	117.775	1	2	1
1678	2	2	1	2.07	14568.2	14713.2	518	1376	39.24	45	99	44	28	89	1	0	2	0	2	2	0	164	0	0	0	140	140	3	0	1	1839.15	2	2.2	0	0	61.97	1	3	0
1679	2	3	3	2.3265	36091.2	35082.8	100	768	42.93	54	175	16	24	305	1	0	2	1	1	2	0	289	1	0	0	157	156	0	2	1	4385.35	2	3.24074	0	0	41.915	0	4	1
1680	2	1	1	0.98	9634.11	11094.5	237	1356.5	29.73	52	109	16	21	169	1	0	2	0	2	2	1	193	1	0	0	155	155	0	2	0	1386.81	1	2.09615	0	0	65.07	1	1	0
1681	1	3	2	5	36988.1	37258.9	419	1906	32.36	44	109	393	310	65	1	0	1	0	1	2	1	167	0	1	1	96	96	2	2	2	4657.37	2	2.47727	0	0	88.29	1	2	0
1682	2	3	2	5	69387.1	70474	551	3411.5	53.26	35	99	42	30	174	2	0	2	1	2	2	0	167	1	0	0	144	143	3	0	2	8809.25	2	2.82857	0	0	152.2	1	4	0
1683	1	3	2	1.7875	9935.27	9754.51	360	2286	33.66	43	115	20	21	167	1	1	2	0	2	2	2	192	1	1	0	68	68	2	2	1	1219.31	2	2.67442	0	0	83.75	1	2	0
1684	1	3	1	0.9	20152.5	20759.1	424	2454.5	30.66	34	132	14	20	146	2	0	2	0	2	2	1	194	1	1	0	108	107	2	2	0	2594.89	2	3.88235	0	0	131.27	1	2	1
1685	2	1	1	0.32	17536.9	17815	352	2523.5	32.41	58	132	16	19	65	2	0	2	0	2	2	0	206	1	0	0	144	143	2	0	0	2226.87	2	2.27586	0	0	202.105	1	2	0
1686	2	1	1	1.04	14515.1	14344.3	172.5	1394.5	39.55	37	131	101	89	97	2	0	2	0	2	2	0	190	1	0	0	143	143	0	1	1	1793.03	2	3.54054	0	0	64.42	1	3	1
1687	2	1	1	1.66	17297.9	17470.1	138	1292	35.21	50	173	12	17	72	2	0	2	0	2	2	0	240	1	0	0	133	132	0	0	1	2183.76	2	3.46	0	0	84.115	1	3	1
1688	2	4	3	2.07	11318.9	11106.1	283.5	1461.5	35.3	70	107	18	20	100	1	0	2	0	1	1	0	200	1	0	0	138	137	1	2	1	1388.26	2	1.52857	0	0	123.725	1	3	0
1689	2	1	1	0.31	15789.4	15603.5	214.5	1323	34.5	50	117	22	19	123	1	0	2	0	2	1	0	193	0	0	0	135	134	0	1	0	1950.44	2	2.34	0	1	61.425	1	2	0
1690	1	1	1	2.49	13811.7	14061.3	313.5	2259	28.81	42	71	30	24	196	1	0	2	0	1	1	0	159	1	0	0	143	142	1	1	1	1757.67	1	1.69048	0	0	132.08	1	1	0
1691	1	3	3	1.41	21572.7	22164.4	281	3214	34.43	37	106	20	22	150	1	0	2	0	1	2	1	173	1	0	0	149	149	1	2	1	2770.55	2	2.86486	0	0	284.93	1	2	0
1692	2	4	3	4.72	8135.22	8226.59	293.5	1510.5	37.42	50	191	16	16	96	1	0	2	1	1	2	0	260	1	0	0	154	154	1	2	2	1028.32	2	3.82	0	0	93.42	1	3	1
1693	1	3	3	4.38	52939.8	51794.7	556.5	1438	36.53	59	120	34	37	70	2	0	2	1	1	2	1	192	0	0	0	147	146	3	2	2	6474.34	2	2.0339	0	0	95.2	1	3	0
1694	1	1	1	1.29	11792.2	12529.4	291	1405.5	33.62	44	113	19	24	202	1	0	2	0	1	1	1	197	1	0	0	135	135	1	2	1	1566.17	2	2.56818	0	0	41.49	0	2	0
1695	1	2	3	1.23	14761.4	15674.1	240.5	1958.5	24.94	57	93	29	32	94	1	1	2	0	1	2	1	172	0	1	1	41	40	0	2	1	1959.26	0	1.63158	0	0	154.975	1	0	0
1696	1	2	3	0.85	9107.12	9820.58	962	1905	28.05	37	98	17	21	114	1	0	2	1	1	2	2	158	1	1	0	70	69	3	2	0	1227.57	1	2.64865	0	0	104.76	1	1	0
1697	1	1	1	0.88	10840.5	12623.3	319.5	1569	28.07	48	82	23	28	51	1	0	2	1	1	2	0	139	0	0	0	143	142	1	2	0	1577.91	1	1.70833	0	0	30.7	0	1	0
1698	1	3	2	3.65	30052.8	29506	588	3078.5	36.54	65	36	37	35	238	1	0	1	0	1	1	1	147	1	1	0	30	30	3	2	2	3688.25	2	0.553846	0	1	86.525	1	3	0
1699	1	4	2	2.45	19637.9	19812.6	198	1300	33.13	31	73	23	24	162	1	1	1	0	2	1	0	140	1	0	0	145	144	0	1	1	2476.58	2	2.35484	0	0	28.99	0	2	0
1700	1	1	1	1.03	10840.5	11818.5	424	1060.5	25.57	49	180	20	20	99	2	0	2	0	1	2	1	252	1	1	0	8	8	2	2	1	1477.32	1	3.67347	0	0	82.925	1	1	1
1701	1	3	1	0.82	24098.3	24998.5	320.5	889	39.43	38	121	19	24	163	1	0	2	0	2	1	2	195	1	0	0	152	151	1	1	0	3124.81	2	3.18421	0	1	9.435	0	3	1
1702	2	3	2	5	96663.6	96356.5	346.5	1358.5	31.34	46	124	25	21	163	2	0	2	0	1	2	0	201	1	0	0	149	147	2	1	2	12044.6	2	2.69565	0	0	85.915	1	2	0
1703	2	3	2	2.84	97373.9	99236.8	407.5	1335.5	43.4	56	182	26	23	202	1	0	2	0	2	2	0	277	1	0	0	149	148	2	1	1	12404.6	2	3.25	0	0	54.735	1	4	1
1704	2	1	1	1.9495	5164.55	5101.78	331	2883.5	48.99	84	112	23	26	78	1	0	2	0	2	1	2	209	1	0	0	137	136	1	2	1	637.722	2	1.33333	0	1	190.605	1	4	0
1705	2	3	2	1.18	33715.3	33773.7	174.5	1343	32.35	60	85	46	42	59	1	1	2	0	2	1	0	156	0	1	1	129	128	0	2	1	4221.71	2	1.41667	0	0	67.645	1	2	0
1706	1	1	2	2.15	26084.3	27974.1	322	4434	37.18	45	149	36	31	178	2	0	2	0	2	2	0	235	1	0	0	143	143	1	1	1	3496.76	2	3.31111	0	0	226	1	3	1
1707	1	2	1	2.1445	6909.24	7649.71	714	2486	31.83	41	95	26	22	144	1	0	1	0	2	1	1	168	0	0	0	136	134	3	2	1	956.214	2	2.31707	0	1	75.475	1	2	0
1708	2	3	3	0.83	30711.4	30723.8	371.5	2400	34.03	59	119	21	25	84	2	0	2	0	2	2	0	197	0	0	0	140	138	2	0	0	3840.48	2	2.01695	0	0	115.02	1	2	0
1709	2	3	2	2.19	35990.3	35674.2	93.5	705.5	29.04	48	72	18	25	136	1	0	2	1	1	2	0	145	0	0	0	147	146	0	2	1	4459.27	1	1.5	0	0	33.5	0	1	0
1710	2	3	3	4.29	36045.6	38143.1	406.5	2107	31.58	41	119	28	26	120	1	0	2	0	1	2	0	185	0	0	0	148	147	2	2	2	4767.89	2	2.90244	0	0	89.185	1	2	0
1711	1	3	3	4.64	58553	59029.5	803.5	2621	34.62	45	107	21	18	212	2	0	2	1	1	1	1	194	1	0	0	142	141	3	2	2	7378.68	2	2.37778	0	0	146.14	1	2	0
1712	2	2	3	2.36	16480.5	16302.2	178	769	39	41	111	19	25	279	2	0	2	1	1	2	0	208	1	0	0	156	156	0	0	1	2037.78	2	2.70732	0	0	36.43	0	3	0
1713	2	1	1	1.03	10626.1	11936.7	359.5	1784	29.24	66	117	15	20	92	2	0	2	0	1	2	0	203	1	0	0	143	142	2	2	1	1492.09	1	1.77273	0	0	148.98	1	1	0
1714	1	2	1	0.87	9970.34	10324.2	192	1601	34.37	34	99	35	26	346	2	0	2	0	2	2	2	204	1	0	0	145	144	0	1	0	1290.53	2	2.91176	0	0	24.47	0	2	0
1715	2	2	1	0.21	7294.6	7400.47	217	1488.5	31.72	32	104	17	19	293	1	1	2	0	2	1	0	197	1	0	0	138	138	0	2	0	925.059	2	3.25	0	1	80.88	1	2	1
1716	1	3	3	5	86053.5	86210.8	250	1267	26.23	45	189	26	28	185	2	0	2	0	2	2	0	276	1	0	0	133	132	0	1	2	10776.4	1	4.2	0	0	27.345	0	1	1
1717	1	4	3	0.71	19669.9	20701.4	229.5	2102.5	47.76	36	131	37	24	175	2	0	2	1	2	2	0	202	1	0	0	154	154	0	0	0	2587.68	2	3.63889	0	0	157.09	1	4	1
1718	2	3	2	1.09	25724.9	25844.8	280.5	1761.5	38.52	32	130.83	20	16	362	1	0	2	0	2	1	2	235	1	0	0	145	143	1	1	1	3230.6	2	4.08844	0	0	91.425	1	3	1
1719	1	1	1	1.803	3783.54	4189.02	410.5	1880	31.17	40	90	50	39	172	2	0	2	0	2	2	1	164	1	0	0	138	137	2	2	1	523.628	2	2.25	0	0	50.78	1	2	0
1720	2	3	1	0.93	29360.2	30149.5	353.5	2233.5	33	32	128	18	19	180	1	0	2	0	2	2	2	196	1	0	0	152	151	2	0	0	3768.69	2	4	0	0	242.93	1	2	1
1721	2	2	3	1.06	11540.5	11404.7	154	1158	30.23	45	127	17	20	150	1	0	2	0	1	2	0	202	1	0	0	157	156	0	1	1	1425.58	2	2.82222	1	0	65.3	1	2	0
1722	2	2	1	0.77	7294.6	7400.47	179	654	36.22	37	170	15	18	168	1	0	2	1	2	2	1	243	1	0	0	149	148	0	2	0	925.059	2	4.59459	0	1	56.83	1	3	1
1723	2	1	2	5	22823	23672.7	137	1078	33.54	39	52	18	18	100	2	0	2	1	2	2	0	110	1	0	0	149	146	0	0	2	2959.09	2	1.33333	0	0	95.03	1	2	0
1724	1	3	3	2.04	65548.5	68849.2	179.5	1280.5	37.68	49	144	83	39	129	2	0	2	1	2	2	0	219	1	0	0	147	146	0	0	1	8606.16	2	2.93878	0	0	68.375	1	3	0
1725	1	1	1	1.42	8950.98	11451.4	111.5	1230	39.18	40	59	20	21	115	1	1	2	0	2	2	0	123	0	0	0	136	136	0	2	1	1431.42	2	1.475	0	0	7.445	0	3	0
1726	1	2	3	2.82	11835.8	12522.4	401	2289.5	30.79	46	118	36	30	96	1	0	2	0	1	2	0	184	0	0	0	153	153	2	1	1	1565.3	2	2.56522	0	0	99.225	1	2	0
1727	1	3	3	0.63	23077.8	24239.9	324.5	2222.5	43.43	45	130	46	31	107	1	0	2	1	2	2	0	198	1	0	0	140	139	1	0	0	3029.99	2	2.88889	0	0	83.12	1	4	0
1728	2	1	1	3.23	14749.9	14576.3	337	1547	23.27	64	162	71	65	109	2	0	2	0	1	2	0	248	1	0	0	144	144	1	1	2	1822.03	0	2.53125	0	0	105.53	1	0	0
1729	1	2	1	1.4585	7817.36	8326.73	122.5	573	26.58	32	144	23	20	194	1	0	2	0	2	1	0	217	1	0	0	138	138	0	2	1	1040.84	1	4.5	0	0	17.76	0	1	1
1730	2	4	1	0.98	12407.8	12462	228	1322.5	30.12	52	95	42	45	89	1	0	2	0	1	2	0	165	0	0	0	133	132	0	2	0	1557.75	2	1.82692	0	0	97.81	1	2	0
1731	1	1	1	0.58	15891.3	16237.1	559	4340	25.7	31	92	26	25	373	2	0	2	1	2	2	0	193	1	0	0	154	154	3	0	0	2029.64	1	2.96774	0	0	244.56	1	1	0
1732	2	3	2	2.43	55519.3	57623.7	247	1323	40.12	66	93	24	27	200	2	0	2	0	1	2	1	197	1	0	0	149	149	0	2	1	7202.96	2	1.40909	0	0	82.295	1	4	0
1733	2	2	3	1.03	16897.2	16714.4	356	1420.5	27.61	35	98	14	16	147	2	0	2	0	1	2	2	165	1	0	0	145	145	2	0	1	2089.3	1	2.8	0	0	133.54	1	1	0
1734	1	4	2	4.84	24763.2	25445.6	284.5	1978	45.31	42	232	24	20	127	2	0	2	1	2	2	0	300	1	0	0	134	134	1	0	2	3180.7	2	5.52381	0	0	108.99	1	4	1
1735	1	1	1	0.88	8842.52	9171.11	25	1250	29.76	56	178	18	27	95	2	0	2	0	1	2	1	254	1	0	0	144	144	0	2	0	1146.39	1	3.17857	0	0	127.42	1	1	1
1736	2	3	2	1.79	55839.5	55349.1	349	1149	24.36	42	51	28	24	211	2	0	2	0	1	2	0	135	1	0	0	135	134	2	2	1	6918.64	0	1.21429	0	0	36.33	0	0	0
1737	2	4	2	4.38	11494.1	11111.7	136	986.5	37.6	84	102	27	26	59	1	0	2	1	1	1	1	198	0	0	0	133	132	0	2	2	1388.96	2	1.21429	0	0	51.685	1	3	0
1738	1	4	1	2.5	8531.35	8637.01	134.5	1258.5	31.7	63	130	44	52	57	2	0	2	0	2	2	2	206	1	1	1	70	69	0	2	1	1079.63	2	2.06349	0	0	90.225	1	2	0
1739	2	5	3	5	62262.3	66143.9	805	1274.5	29.25	50	77	24	28	194	1	0	2	1	1	2	0	165	1	0	0	139	138	3	2	2	8267.99	1	1.54	0	1	44.17	0	1	0
1740	2	1	3	1.55	9900.81	9784.26	293.5	1479.5	38.35	40	123	23	18	293	1	0	2	0	1	2	1	220	1	0	0	144	143	1	1	1	1223.03	2	3.075	0	0	88.98	1	3	1
1741	2	3	1	2.94	93436.6	99104	393.5	2963	35.39	38	176	26	28	223	2	0	2	1	1	2	0	260	1	0	0	136	136	2	0	1	12388	2	4.63158	0	0	187.015	1	3	1
1742	2	3	3	0.71	37602	39247.7	543.5	2692.5	35.43	40	164	24	21	168	2	0	2	0	2	2	2	239	1	0	0	141	141	3	0	0	4905.96	2	4.1	0	0	287.93	1	3	1
1743	1	3	1	3.27	36500.6	36479.7	398.5	1633	33.55	35	46	31	22	353	1	0	2	0	1	1	1	151	1	1	0	129	128	2	2	2	4559.97	2	1.31429	0	1	43.665	0	2	0
1744	1	3	3	5	97704.8	97686.2	281.5	1823.5	26.84	42	68	49	26	146	2	0	2	1	1	2	1	142	0	0	0	133	132	1	1	2	12210.8	1	1.61905	0	0	24.775	0	1	0
1745	1	3	1	4.55	64916.9	66695.1	222.5	2318	40.43	36	141	44	26	115	2	0	2	0	2	2	0	201	1	0	0	157	156	0	0	2	8336.88	2	3.91667	0	0	131.39	1	4	1
1746	2	4	3	3.79	26018.1	25895.3	230	1513	42.46	52	104	30	27	47	1	0	2	0	2	2	2	164	0	0	0	153	153	0	0	2	3236.91	2	2	0	0	48.85	0	4	0
1747	2	4	3	1.85	29760.9	32219.6	212	1548.5	39.32	50	110	15	21	47	2	0	2	0	1	2	1	167	0	0	0	138	136	0	0	1	4027.44	2	2.2	0	0	56.33	1	3	0
1748	1	3	2	2.63	49593.5	50001.8	559.5	1370	29.33	36	151.5	30	27	614	1	0	2	0	2	2	2	284	1	0	0	147	146	3	2	1	6250.22	1	4.20833	0	0	139.04	1	1	1
1749	1	1	1	0.85	16388.2	19554	397	2604.5	27.41	26	100	26	25	301	2	0	2	1	2	2	0	184	1	0	0	154	154	2	0	0	2444.25	1	3.84615	0	0	197.19	1	1	1
1750	2	3	1	0.52	30240.8	30024.5	184.5	2696	34.27	42	93	16	14	78	2	0	2	0	2	2	2	152	0	0	0	135	134	0	1	0	3753.06	2	2.21429	0	0	334.15	1	2	0
1751	1	2	1	0.83	28108.1	29105.8	382	1836	32.44	58	151	54	35	109	1	0	2	0	2	2	2	231	1	0	0	138	138	2	1	0	3638.22	2	2.60345	0	0	55.6	1	2	0
1752	1	1	1	1.46	38735.2	42118.9	314	1963	31.58	48	120	56	45	201	2	0	2	0	2	2	0	213	1	0	0	143	142	1	0	1	5264.86	2	2.5	0	0	134.29	1	2	0
1753	1	4	2	2.04	16955.3	17673.9	128.5	1449	40.5	35	205	28	21	95	1	0	2	0	2	2	2	260	1	0	0	147	146	0	0	1	2209.23	2	5.85714	0	0	40.005	0	4	1
1754	1	3	3	2.05	30714.4	31517.2	387	2022	28.15	84	127	25	29	85	1	1	1	1	1	2	1	228	1	1	0	85	83	2	2	1	3939.64	1	1.5119	0	0	94.055	1	1	0
1755	1	1	1	1.55	9420.99	9714.85	196.5	1612	25.01	45	112	22	21	109	2	1	2	1	2	2	1	179	0	0	0	144	143	0	1	1	1214.36	1	2.48889	0	0	92.925	1	1	0
1756	2	3	1	1.64	36091.2	36232.4	291	1854.5	50.49	51	86	23	21	217	1	0	2	0	2	2	1	181	1	1	1	90	89	1	2	1	4529.05	2	1.68627	0	0	57.35	1	4	0
1757	1	3	1	5	62968.7	64864.1	219.5	1765	33.35	44	115	24	20	217	1	0	2	1	1	2	1	203	1	0	0	139	138	0	2	2	8108.02	2	2.61364	0	0	115.925	1	2	0
1758	2	3	3	2.91	105878	105858	525	2273.5	36.9	42	145	25	22	345	2	0	2	1	1	2	0	253	1	0	0	136	135	3	1	1	13232.3	2	3.45238	0	1	89.03	1	3	1
1759	2	3	2	1.67	28968.6	34519.2	338.5	975.5	31.29	41	104	9	22	148	2	0	2	0	1	2	1	179	0	1	1	39	38	1	2	1	4314.9	2	2.53659	0	0	52.995	1	2	0
1760	1	1	1	2.28	19798.8	20069.5	235	1324	46.23	38	153	64	43	53	2	0	2	0	2	2	2	202	1	0	0	145	144	0	0	1	2508.68	2	4.02632	0	0	14.62	0	4	1
1761	1	3	3	0.71	28008	29298.5	230	1924	33.08	72	112	27	31	74	1	0	2	1	1	2	1	199	0	0	0	149	149	0	1	0	3662.31	2	1.55556	0	0	62.18	1	2	0
1762	1	3	1	0.53	28008	29298.5	289	1976.5	44.48	37	136	35	19	135	1	1	2	0	2	2	2	201	1	1	0	44	43	1	1	0	3662.31	2	3.67568	0	0	72.805	1	4	1
1763	1	3	1	1.07	19360.6	18941.8	211	1495.5	30.66	44	105	38	32	78	2	1	2	0	1	1	0	166	0	1	1	75	74	0	2	1	2367.72	2	2.38636	0	0	29.295	0	2	0
1764	2	1	2	5	36405	35976.5	810	3458	34.12	74	126	38	25	74	2	0	2	0	2	2	2	215	1	0	0	136	134	3	1	2	4497.06	2	1.7027	0	0	163.71	1	2	0
1765	1	1	2	1.27	25893.9	26966.5	266	2277	29.73	41	186	84	62	183	2	0	2	0	2	2	1	270	1	0	0	133	132	1	0	1	3370.82	1	4.53659	0	0	221.83	1	1	1
1766	2	3	3	1.07	25164.3	25456.5	235.5	1207	36.42	58	120	21	23	80	1	1	2	1	2	2	0	194	0	0	0	140	139	0	2	1	3182.07	2	2.06897	0	0	56.275	1	3	0
1767	2	3	2	5	118719	118342	343	2315	34.7	46	72	18	18	74	1	0	2	0	2	1	2	134	0	0	0	134	132	2	1	2	14792.7	2	1.56522	0	1	131.995	1	2	0
1768	1	1	1	1.83	16143	17724.4	254	2731	31.91	56	154	36	23	87	1	0	2	0	1	1	0	230	1	0	0	143	142	1	1	1	2215.55	2	2.75	0	0	193.62	1	2	0
1769	1	1	3	0.64	16143	17312.5	522	2699.5	32.4	21	77.48	32	21	612	1	0	2	1	1	1	1	152	1	0	0	143	143	3	1	0	2164.07	2	3.68952	0	0	105.785	1	2	1
1770	2	1	1	1.6785	5640.19	6495.13	281	2075.5	37.71	42	138	16	20	240	1	0	2	0	1	2	0	226	1	0	0	154	153	1	2	1	811.891	2	3.28571	0	0	271.4	1	3	1
1771	1	1	3	5	4957.21	5050.76	591.5	2267	31.31	25	122	34	22	391	2	0	2	0	1	2	1	221	1	0	0	153	153	3	2	2	631.345	2	4.88	0	0	114.24	1	2	1
1772	1	3	2	1.79	42683.5	42996	308.5	1451.5	29.75	50	158	15	17	147	1	1	1	1	2	2	1	239	1	1	0	18	17	1	2	1	5374.5	1	3.16	0	0	66.23	1	1	1
1773	2	3	2	0.5	32545.4	33172.9	304.5	1905.5	28.07	45	167	26	19	309	1	1	2	0	1	1	0	272	1	0	0	137	136	1	1	0	4146.61	1	3.71111	0	1	103.23	1	1	1
1774	1	3	2	1.42	24294.6	27225.4	396.5	1765	33.04	45	98	19	14	219	1	0	2	0	2	1	2	187	1	0	0	150	149	2	0	1	3403.18	2	2.17778	0	0	28.945	0	2	0
1775	1	2	3	2.62	13888	14381	940.5	2353.5	28.57	50	183	46	30	181	2	0	2	0	1	2	0	270	1	0	0	157	157	3	1	1	1797.62	1	3.66	0	0	133.305	1	1	1
1776	2	3	2	1.54	26962.2	28597.4	289	1937	32.46	72	115	24	24	72	1	1	2	0	1	1	0	200	1	0	0	138	137	1	2	1	3574.68	2	1.59722	0	0	146.545	1	2	0
1777	1	1	1	2.04	16143	17312.5	229	708	36.66	38	120	66	38	162	1	0	2	0	2	1	2	196	1	1	0	112	112	0	1	1	2164.07	2	3.15789	0	1	27.87	0	3	1
1778	1	3	2	2.14	91441.2	100528	198.5	1495	33.63	40	140	46	38	97	1	0	2	0	2	2	0	200	1	0	0	140	139	0	1	1	12565.9	2	3.5	0	0	29.955	0	2	1
1779	1	3	1	0.95	24693	27499.3	482.5	1818.5	32.27	42	61	36	40	56	2	1	2	0	2	2	2	114	0	1	0	30	30	3	2	0	3437.42	2	1.45238	0	0	138.7	1	2	0
1780	2	1	2	2.75	6017.79	6385.33	319.5	1902.5	32.07	55	107	48	43	124	2	0	2	0	2	2	0	188	0	0	0	112	111	1	2	1	798.166	2	1.94545	0	0	77.165	1	2	0
1781	1	3	3	1.15	17999.3	18320.2	566.5	3071.5	35.84	36	115	92	51	147	1	0	2	0	2	2	0	181	1	0	0	123	122	3	0	1	2290.03	2	3.19444	0	0	220.545	1	3	1
1782	2	3	1	1.22	22013.4	22444.2	378.5	2048	29.39	37	161	15	19	132	2	0	2	0	2	2	2	226	1	0	0	122	121	2	0	1	2805.53	1	4.35135	0	0	116.655	1	1	1
1783	1	3	3	1.37	14436.4	15000.7	326.5	1748	35.77	41	137	17	22	97	1	1	2	0	1	2	1	198	1	1	0	36	36	1	2	1	1875.08	2	3.34146	0	0	63.855	1	3	1
1784	1	1	1	1.3984	19237.8	19898.5	515	3578	29.13	48	112	20	21	147	1	0	2	1	2	2	2	192	0	0	0	118	117	3	1	1	2487.31	1	2.33333	0	0	278.54	1	1	0
1785	2	3	1	2.77	110972	112422	336	1642	41.56	31	98	47	51	314	1	0	2	0	1	1	0	191	1	0	0	123	122	1	1	1	14052.7	2	3.16129	0	1	61.05	1	4	1
1786	2	2	1	0.89	14309.2	14542.4	300	1971	29.15	60	122	16	21	131	2	0	2	1	1	2	0	210	1	0	0	121	121	1	1	0	1817.81	1	2.03333	0	0	151.065	1	1	0
1787	1	1	1	2.06	6536.54	6807.55	261	1690	43.65	42	85	38	33	142	2	0	2	0	2	1	1	155	0	1	0	120	120	1	2	1	850.944	2	2.02381	0	0	80.85	1	4	0
1788	2	3	2	3.9983	93958.5	95185.4	488	2273.5	37.92	51	89	18	21	188	1	0	2	1	2	2	0	179	1	0	0	124	124	3	1	2	11898.2	2	1.7451	0	0	115.235	1	3	0
1789	1	2	3	2.9229	13703.9	14387	250	1150	34.24	44	187	15	24	215	2	0	2	1	1	2	0	271	1	0	0	127	127	0	2	1	1798.37	2	4.25	0	0	35.405	0	2	1
1790	2	3	1	1.13	20007.3	20571.4	198	1754	26.37	48	237	22	26	149	2	0	2	0	2	2	2	317	1	0	0	131	130	0	1	1	2571.43	1	4.9375	0	0	252.765	1	1	1
1791	2	1	1	0.63	7050.96	7261.7	342	1922	22.83	48	138	27	21	325	1	0	2	1	1	1	1	250	1	0	0	118	118	1	2	0	907.712	0	2.875	0	1	68.87	1	0	0
1792	2	2	1	0.58	14288.5	14357.5	556.5	2203	34.57	66	243	20	13	92	2	0	2	1	2	2	0	328	1	0	0	113	113	3	1	0	1794.69	2	3.68182	0	0	131.38	1	2	1
1793	2	1	1	1.54	7691.33	7921.2	495	1677	33.16	48	228	32	31	234	1	0	2	0	2	2	0	323	1	0	0	115	114	3	2	1	990.15	2	4.75	0	0	108.11	1	2	1
1794	1	2	1	2.18	19584.7	20257.2	336	1834	22.14	53	134	20	18	77	1	0	2	0	1	1	0	205	1	0	0	130	129	1	1	1	2532.15	0	2.5283	0	1	79.78	1	0	0
1795	1	1	1	2.06	20881.6	22871.4	502	1983	30.69	49	150	46	29	163	2	0	2	0	1	2	0	233	1	0	0	125	123	3	0	1	2858.93	2	3.06122	0	0	95.935	1	2	1
1796	2	3	1	5	36390.4	36689.3	536.5	1793.5	40.46	38	58	28	35	256	1	0	2	0	1	2	2	147	1	1	0	20	19	3	2	2	4586.17	2	1.52632	0	0	62.15	1	4	0
1797	1	3	3	3.4	93459.8	94815.6	252	1943	34.22	39	97	40	37	81	2	0	2	0	2	2	0	154	1	0	0	115	114	1	1	2	11852	2	2.48718	0	0	76.51	1	2	0
1798	2	1	3	0.42	5033.76	5184.2	852	2348.5	31.83	45	193	20	24	109	1	0	2	0	2	2	0	261	1	0	0	125	124	3	2	0	648.026	2	4.28889	0	0	138.33	1	2	1
1799	2	3	3	5	64451.2	63755.1	304.5	1973	33.99	45	107	14	20	161	2	0	2	0	2	2	1	184	1	0	0	127	126	1	2	2	7969.39	2	2.37778	0	0	84.88	1	2	0
1800	1	4	1	2.06	9070.83	10142.6	76.5	375	48.4	57	100	30	32	135	1	1	2	0	2	2	0	184	0	1	0	34	33	0	2	1	1267.82	2	1.75439	0	0	22.935	0	4	0
1801	1	3	2	3.69	99572.4	103268	759	2035.5	35.82	48	127	18	19	125	1	0	2	1	1	2	2	200	1	0	0	118	117	3	1	2	12908.5	2	2.64583	0	0	156.61	1	3	0
1802	2	5	1	0.09	16665.7	16643.3	273.5	1929.5	34.71	49	178	38	25	253	2	0	2	0	2	1	2	278	1	0	0	124	123	1	1	0	2080.41	2	3.63265	0	1	121.855	1	2	1
1803	1	2	1	0.6	17322.2	17917	246.5	1269	37.42	42	144	21	22	152	2	0	2	1	2	2	2	217	1	0	0	114	114	0	1	0	2239.63	2	3.42857	0	0	59.345	1	3	1
1804	1	2	1	1.64831	31857.2	33706.7	601	1916	38.13	38	144	35	28	129	2	0	2	0	1	2	0	209	1	0	0	124	123	3	0	1	4213.34	2	3.78947	0	0	92.55	1	3	1
1805	1	3	3	4.54	92825.8	94172.4	545.5	2646.5	30.22	33	142	28	29	139	1	0	2	1	2	2	0	205	1	0	0	125	124	3	1	2	11771.6	2	4.30303	0	0	150.06	1	2	1
1806	1	3	3	0.3	20103.6	20432.4	669	2055.5	31.88	41	128	26	22	273	1	0	2	1	1	2	1	225	1	0	0	123	122	3	1	0	2554.05	2	3.12195	0	0	106.91	1	2	1
1807	2	3	2	3.55	84140.9	85727.8	382.5	1609	27.46	38	123	22	21	115	2	0	2	0	2	2	0	183	1	0	0	128	128	2	0	2	10716	1	3.23684	0	0	72.24	1	1	1
1808	1	3	3	1.59	52528.5	53465.1	415.5	3125.5	28.82	46	117	43	29	144	2	0	2	1	1	2	0	192	0	0	0	122	121	2	0	1	6683.13	1	2.54348	0	0	252.255	1	1	0
1809	2	3	1	0.83	38596.5	39394.2	282	1809	36.77	35	68	23	32	78	1	0	2	0	1	2	1	119	1	1	0	40	39	1	2	0	4924.27	2	1.94286	0	0	62.55	1	3	0
1810	1	3	3	4.46	71045	70560.3	538	2289	31.28	36	106	43	26	175	1	0	1	1	1	1	0	177	1	0	0	115	113	3	2	2	8820.03	2	2.94444	0	1	67.755	1	2	0
1811	1	1	1	1.16	18054.5	17759.5	1074.5	4000.5	30.5	52	176	57	44	92	2	0	2	1	1	2	2	248	1	0	0	117	116	3	0	1	2219.94	2	3.38462	0	0	246.03	1	2	1
1812	2	1	1	1.6989	21317.3	21420.3	429.5	1329	31.22	38	45	61	48	262	2	0	2	0	1	2	0	135	1	0	0	122	121	2	1	1	2677.54	2	1.18421	0	0	43.975	0	2	0
1813	1	3	3	3.44	32292.6	33963.1	366.5	2003	30.34	51	104	18	14	183	2	0	2	1	2	2	1	194	1	1	1	104	103	2	2	2	4245.38	2	2.03922	0	0	151.32	1	2	0
1814	1	2	1	1.86	9695.22	9731.19	166	595.5	30.9	36	140	33	28	191	2	0	2	0	2	2	1	218	1	0	0	113	113	0	1	1	1216.4	2	3.88889	0	0	20.04	0	2	1
1815	2	3	2	1.03	29777.3	30166.2	112	1153	34.4	58	83	15	18	98	1	1	2	0	2	1	0	161	0	0	0	132	132	0	1	1	3770.77	2	1.43103	0	0	59.945	1	2	0
1816	1	3	2	2.16	21842.2	22695.9	273.5	1674.5	40.83	36	79	29	30	90	1	1	1	0	2	2	1	134	1	0	0	123	122	1	2	1	2836.99	2	2.19444	0	0	63.99	1	4	0
1817	1	1	3	0.33	25468.4	25576.6	505	2759	31.68	37	127	84	53	289	2	0	2	1	2	2	0	224	1	0	0	117	117	3	0	0	3197.08	2	3.43243	0	0	195.69	1	2	1
1818	1	5	3	5	19817.3	19682.1	686	2324.5	24.27	45	60	39	44	130	1	0	2	1	1	2	0	132	0	0	0	119	118	3	2	2	2460.26	0	1.33333	0	0	171.35	1	0	0
1819	2	2	3	2.5582	5428.92	5760.49	312	1671.5	40.81	45	126	50	48	86	2	0	2	0	2	2	1	188	0	0	0	116	115	1	2	1	720.062	2	2.8	0	0	131.705	1	4	0
1820	2	5	3	1.16	22338.3	22455.1	495	2771	25.31	45	145	18	28	73	2	0	2	0	2	2	1	205	1	0	0	128	128	3	0	1	2806.88	1	3.22222	0	0	195.61	1	1	1
1821	1	2	3	5	6766.95	6764.39	302	2583	29.7	35	46	29	24	95	1	1	2	0	2	1	2	100	1	1	0	54	53	1	2	2	845.548	1	1.31429	0	0	142.83	1	1	0
1822	1	3	1	1.13123	20268.4	20118.3	406	3035	32.91	39	180	30	24	174	2	0	2	0	2	2	2	253	1	0	0	129	128	2	1	1	2514.79	2	4.61538	0	0	177.78	1	2	1
1823	2	3	2	1.39	72601.4	76211.7	316	1940.5	30.33	40	176	19	19	141	2	0	2	0	2	2	2	245	1	0	0	123	123	1	0	1	9526.46	2	4.4	0	0	168.38	1	2	1
1824	1	3	1	5	73323.9	72823.7	322.5	2164.5	48.22	41	57	21	21	113	1	0	2	0	2	1	2	120	0	1	1	72	71	1	2	2	9102.96	2	1.39024	0	1	88.51	1	4	0
1825	1	3	3	5	39403.9	39799.6	513.5	2205.5	28.64	46	130	18	22	255	2	1	2	1	1	2	2	224	1	0	0	128	126	3	2	2	4974.95	1	2.82609	0	0	171.895	1	1	0
1826	1	1	2	2.46	25468.4	25052.3	1246.5	5732	42.4	18	119.365	99	41	703	2	0	2	0	2	2	0	214	1	0	0	115	115	3	0	1	3131.54	2	6.63139	0	0	270.1	1	4	1
1827	2	1	1	0.34	16844.6	17361.2	183	1367	26.02	32	121	21	31	150	2	0	2	0	2	2	2	183	1	0	0	115	114	0	1	0	2170.15	1	3.78125	0	0	160.07	1	1	1
1828	1	3	3	2.75	46496.9	46179.7	268.5	2057	28.83	34	94.87	24	26	507	2	0	2	1	2	2	1	188	1	0	0	125	124	1	2	1	5772.46	1	2.79029	0	0	71.855	1	1	0
1829	2	2	3	1.11	7469.39	7692.64	334.5	1282.5	25.84	40	142	29	25	237	2	0	2	0	2	2	0	226	1	0	0	115	113	1	2	1	961.58	1	3.55	0	0	48.185	0	1	1
1830	1	1	2	2.06	20881.6	22430.5	844.5	3434.5	26.66	30	75	43	22	297	2	0	2	1	1	2	2	163	1	0	0	125	123	3	0	1	2803.81	1	2.5	0	0	197.64	1	1	0
1831	2	5	3	3.4256	71310.7	71535.4	417	1759	35.5	54	112	22	18	105	1	0	2	0	1	1	0	188	0	0	0	118	117	2	1	2	8941.92	2	2.07407	0	0	103.59	1	3	0
1832	1	3	3	5	54601.4	55281.2	341	1921.5	22.01	62	129	40	36	103	1	1	1	1	1	2	0	212	1	1	1	111	110	1	2	2	6910.15	0	2.08065	0	0	61.925	1	0	0
1833	1	2	3	0.28	24209.5	25861.4	605	2880.5	34.73	47	142	37	24	175	2	0	2	0	1	2	2	224	1	0	0	128	128	3	1	0	3232.67	2	3.02128	0	0	112.02	1	2	1
1834	2	3	2	0.24	25859	26441.3	374.5	2219.5	42.37	43	41	24	16	88.13	1	0	2	0	1	2	0	92	0	0	0	115	114	2	0	0	3305.16	2	0.953488	0	0	142.75	1	4	0
1835	2	3	2	1.85	34155.1	36300.1	237.5	1347	25.76	62	93	20	27	167	1	0	2	0	2	2	0	188	1	0	0	131	129	0	2	1	4537.51	1	1.5	0	0	78.59	1	1	0
1836	2	3	3	4.1	58197.8	59173.1	145.5	982.5	23.47	115	147	49	138	146	2	0	2	0	1	2	2	288	1	0	0	123	122	0	1	2	7396.63	0	1.27826	0	0	12.285	0	0	0
1837	2	3	3	2.71	45810	47553.1	261.5	1987.5	36.84	53	211	13	17	77	2	0	2	1	2	2	1	280	1	0	0	119	118	1	0	1	5944.13	2	3.98113	0	0	109.29	1	3	1
1838	2	3	1	1.11	65849.7	65138.4	273.5	1268.5	28.81	43	146	14	19	148	1	0	2	0	2	1	1	220	1	0	0	131	131	1	2	1	8142.3	1	3.39535	0	0	37.75	0	1	1
1839	1	3	3	5	71913.5	71158.5	342	2786.5	26.66	51	121	21	26	184	2	0	2	1	2	2	0	212	1	0	0	119	118	1	2	2	8894.81	1	2.37255	0	0	159.635	1	1	0
1840	2	3	3	0.28	22676.7	22312.8	391	1405	33.94	43	155.48	23	16	468	1	0	2	0	2	2	1	273	1	0	0	115	114	2	1	0	2789.11	2	3.61581	0	0	92.055	1	2	1
1841	2	3	3	0.15	26266.6	26285.6	243.5	1433	40.8	45	80	62	36	104	2	0	2	0	2	2	2	146	0	0	0	129	128	0	0	0	3285.7	2	1.77778	0	0	108.62	1	4	0
1842	1	1	1	1.30035	24261.1	24364.2	888	5195	30.65	27	114	104	46	182	2	0	2	0	2	2	0	179	1	0	0	114	114	3	0	1	3045.52	2	4.22222	0	0	810.86	1	2	1
1843	1	1	1	0.92	7996.9	8328.45	283	2090	30.96	44	69	11	17	331	1	1	2	0	2	1	0	179	1	1	0	44	44	1	2	0	1041.06	2	1.56818	0	0	106.78	1	2	0
1844	2	1	2	0.93	28397.2	28534.4	152.5	2093.5	26.93	47	138	28	22	111	2	0	2	0	2	2	0	206	1	0	0	119	118	0	1	0	3566.8	1	2.93617	0	0	151.93	1	1	0
1845	2	3	3	3.5	68777.5	68034.7	254.5	1380	35.06	66	207	106	102	152	1	0	2	1	1	1	1	304	1	0	0	129	128	1	2	2	8504.33	2	3.13636	0	1	84.11	1	3	1
1846	2	3	3	2.91	67996	69278.4	446.5	1463	37.24	42	107	50	34	77	2	0	2	1	2	2	0	166	0	0	0	113	113	2	0	1	8659.8	2	2.54762	0	0	81.45	1	3	0
1847	1	3	1	2.2	61672.4	62440.3	639	4684	30.76	30	159	21	18	200	2	0	1	0	2	2	1	228	1	0	0	129	128	3	2	1	7805.04	2	5.3	0	0	205.82	1	2	1
1848	2	1	3	1.39	20962.2	21397.8	414	1230	24.31	82	62	17	24	46	2	0	2	1	2	2	0	155	0	0	0	109	108	2	0	1	2674.72	0	0.756098	0	0	75.55	1	0	0
1849	1	3	3	0.93	21395.6	21672.8	1356.5	4125	34.08	32	95	56	33	204	2	0	2	0	2	2	0	170	1	0	0	111	111	3	0	0	2709.1	2	2.96875	0	0	241.155	1	2	0
1850	1	1	3	4.54	22276.5	23709.5	377.5	1632	29.34	39	140	32	23	273	2	0	2	1	1	2	0	231	1	0	0	113	112	2	0	2	2963.68	1	3.58974	0	0	69.065	1	1	1
1851	2	1	1	0.68	19959.6	20463.5	404	1809.5	25.91	47	111	17	18	147	2	0	2	0	2	2	0	190	0	0	0	116	116	2	0	0	2557.94	1	2.3617	0	0	85.39	1	1	0
1852	2	3	3	5	62440.7	63618.3	390	1984	33.57	48	132	31	28	61	2	0	2	0	2	2	0	193	1	0	0	131	130	2	0	2	7952.29	2	2.75	0	0	86.335	1	2	0
1853	2	3	3	4.12	37776.8	38087.1	315	1469	20.95	64	77	24	23	85	1	0	2	1	1	1	1	158	0	0	0	109	109	1	2	2	4760.89	0	1.20312	0	0	44.73	0	0	0
1854	2	1	1	1.81	8779.9	10355.6	277.5	1138.5	33.81	48	54	17	23	154	2	0	2	1	1	2	0	135	1	0	0	125	124	1	2	1	1294.45	2	1.125	0	0	64.61	1	2	0
1855	1	3	3	2.4	23504	23957.8	383	2252	26.69	66	55	18	23	54	2	1	2	0	2	1	0	131	0	1	0	13	13	2	2	1	2994.72	1	0.833333	0	0	182.9	1	1	0
1856	1	1	1	1.37	12398.8	12677.5	621	3947.5	29.65	37	118	27	23	163	2	0	2	0	1	2	0	188	1	0	0	129	128	3	0	1	1584.68	1	3.18919	0	0	167.695	1	1	1
1857	2	1	1	3.91	8526.03	8780.85	143	811	24.6	43	144	64	44	95	1	1	2	0	2	2	0	206	1	0	0	118	117	0	2	2	1097.61	0	3.34884	0	0	27.1	0	0	1
1858	2	3	1	5	75460.3	75514.7	397.5	1427.5	35.95	60	123	64	63	143	2	0	2	1	2	2	1	212	1	0	0	124	123	2	0	2	9439.34	2	2.05	0	0	70.765	1	3	0
1859	1	2	3	5	14216.4	14704.6	187	956	31.05	37	187	35	23	113	1	0	2	0	2	1	0	248	1	0	0	120	119	0	1	2	1838.07	2	5.05405	0	0	81.475	1	2	1
1860	1	1	1	1.811	11230.8	11790.6	324	1530	27.74	28	64	38	26	62	2	1	2	1	1	1	1	105	1	0	0	109	108	1	2	1	1473.82	1	2.28571	0	1	7	0	1	0
1861	2	4	2	0.92	15407.5	16124.2	64.5	544	27.21	81	136	16	18	89	1	0	2	0	1	2	1	233	1	1	0	78	77	0	2	0	2015.53	1	1.67901	0	0	40.07	0	1	0
1862	1	1	1	3.17	14216.4	14704.6	180	1964	33.94	44	114	38	25	162	1	0	2	0	2	2	1	192	1	0	0	117	116	0	1	2	1838.07	2	2.59091	0	0	94.495	1	2	0
1863	2	1	1	1.6893	4577.18	4856.74	378.5	1536	38.22	39	125.57	19	20	375	1	0	2	0	2	1	0	221	1	0	0	113	112	2	2	1	607.092	2	3.21974	0	0	47.585	0	3	1
1864	1	1	1	1.46	10114.5	10247.3	661	1980	31.62	38	132	30	26	127	2	0	2	1	2	2	0	196	1	0	0	112	111	3	1	1	1280.91	2	3.47368	0	0	104.85	1	2	1
1865	2	2	3	2.4824	8026.95	8066.12	707.5	1751.5	30.23	55	91	62	35	67	1	0	2	0	2	1	0	160	0	1	0	79	78	3	2	1	1008.26	2	1.65455	0	0	73.95	1	2	0
1866	2	3	3	0.65	17662.5	17694.1	197	1178	35.5	33	134	28	19	283	2	0	2	0	2	2	0	224	1	0	0	122	120	0	1	0	2211.77	2	4.06061	0	0	93.215	1	3	1
1867	1	3	3	2.61	10077.4	10249.5	609	2501	32.57	58	166	17	25	35	1	1	1	0	1	2	1	232	1	1	1	30	29	3	2	1	1281.18	2	2.86207	0	0	101.39	1	2	0
1868	1	2	2	1.18	27288.9	29044.4	339.5	2148.5	32.75	23	92	25	28	376	1	0	2	1	1	2	0	190	1	0	0	109	109	1	0	1	3630.54	2	4	0	0	97.275	1	2	1
1869	2	1	1	1.09	5555.18	5837.21	260.5	1311	29.07	68	68	28	36	107	1	0	2	0	1	1	0	157	0	0	0	113	112	1	2	1	729.651	1	1	0	0	69.985	1	1	0
1870	1	2	3	4.64	5848.9	6223.35	341	2038	33.01	37	118	52	48	225	1	1	2	1	2	1	1	199	1	0	0	113	111	1	2	2	777.919	2	3.18919	0	1	76.915	1	2	1
1871	2	3	2	1.65	48909.2	50267.8	348	2187.5	33.77	67	163	31	30	312	2	0	2	0	1	2	1	293	1	0	0	123	123	2	2	1	6283.48	2	2.43284	0	0	200.945	1	2	0
1872	1	1	2	0.33	18468.3	18710.9	640	2941.5	29.71	52	116	66	70	151	1	0	2	1	2	2	2	198	1	0	0	117	116	3	1	0	2338.87	1	2.23077	0	0	140.915	1	1	0
1873	1	3	3	5	65524.4	68055.1	1212	2804	29.86	54	76	46	27	58	2	0	2	1	1	1	0	142	0	0	0	129	128	3	0	2	8506.88	1	1.40741	0	0	66.36	1	1	0
1874	2	1	2	2.4	4997.01	5302.2	484	1567.5	28.07	38	146	13	16	277	1	0	2	0	2	1	2	235	1	0	0	125	124	3	2	1	662.775	1	3.84211	0	1	77.06	1	1	1
1875	1	1	1	1.81	5913.06	6291.62	110.5	954	23.94	43	100	24	28	117	2	0	2	1	2	1	2	168	0	0	0	125	124	0	2	1	786.453	0	2.32558	0	1	44.22	0	0	0
1876	1	1	1	1.09	6050.58	6437.95	280	1841	29.16	35	153	28	29	163	1	0	2	0	1	2	2	222	1	1	0	38	36	1	2	1	804.743	1	4.37143	0	0	48.075	0	1	1
1877	1	3	2	4.16	59047.1	59368.6	462.5	2420.5	33.66	47	122	18	26	77	1	0	2	0	1	2	1	184	0	0	0	113	112	2	2	2	7421.07	2	2.59574	0	0	142.855	1	2	0
1878	2	4	3	4.32	24835.6	26667.9	235	2147	35.74	55	115	26	25	65	2	0	2	1	1	2	0	185	0	0	0	131	131	0	1	2	3333.48	2	2.09091	0	0	141.52	1	3	0
1879	2	2	1	1.431	11105.6	12526.7	228	943	37.77	52	70	26	25	187	1	1	2	0	2	1	0	159	1	0	0	123	122	0	2	1	1565.84	2	1.34615	0	1	65.495	1	3	0
1880	1	3	3	3.6	87147.8	86660.3	427.5	2024.5	45.77	42	120	28	22	110	2	1	2	1	2	2	0	185	0	0	0	124	124	2	1	2	10832.5	2	2.85714	0	0	72.76	1	4	0
1881	2	4	3	2.71	29905.3	30625	617.5	1861.5	30	46	140	34	33	114	2	0	2	1	2	2	0	209	1	0	0	127	126	3	0	1	3828.13	2	3.04348	0	0	86.25	1	2	1
1882	1	1	2	0.74	22276.5	23709.5	482.5	2323.5	53.47	44	154	28	25	110	1	0	2	0	2	2	1	221	1	0	0	113	111	3	0	0	2963.68	2	3.5	0	0	56.185	1	4	1
1883	1	2	1	1.2587	14464.5	14518.2	149	1057.5	25.38	26	103.94	47	31	498	2	0	2	0	2	2	1	197	1	0	0	123	122	0	1	1	1814.77	1	3.99769	0	0	63.715	1	1	1
1884	1	5	3	0.76	14371.7	15046.4	302.5	1491.5	22.03	54	192	41	26	97	2	0	2	0	1	1	0	267	1	0	0	130	129	1	2	0	1880.79	0	3.55556	0	0	51.45	1	0	1
1885	1	3	3	5	55161.2	54784.8	389.5	937.5	35.03	45	153	34	30	167	1	0	2	0	1	2	1	232	1	0	0	112	111	2	2	2	6848.11	2	3.4	0	0	46.68	0	3	1
1886	2	3	3	1.44	44599.5	45521.3	267.5	1775	31.92	56	108	21	21	170	2	0	2	0	2	2	0	196	1	0	0	111	110	1	2	1	5690.16	2	1.92857	0	0	98.015	1	2	0
1887	1	3	3	2.49	48787.9	49687.4	535.5	2581	31.39	36	124	39	27	122	2	0	2	1	2	2	0	183	1	0	0	122	122	3	0	1	6210.92	2	3.44444	0	0	126.42	1	2	1
1888	2	3	2	1.94	40274.8	44570.6	358.5	1818.5	31.37	38	123	29	33	197	1	1	2	0	1	2	0	201	1	1	1	66	65	2	2	1	5571.33	2	3.23684	0	0	77.495	1	2	1
1889	1	1	1	1.36	14838.8	15348.4	288.5	2097.5	27.89	43	130	45	39	245	2	0	2	1	2	2	0	225	1	0	0	117	116	1	1	1	1918.55	1	3.02326	0	0	179.185	1	1	1
1890	2	3	2	2.8038	34155.1	36300.1	347	1462	30.01	79	154	18	22	81	1	0	2	1	1	2	0	249	1	0	0	131	130	2	2	1	4537.51	2	1.94937	0	0	74.135	1	2	0
1891	1	3	3	2.47	101310	105071	256	2176	30.41	48	133	21	30	132	1	0	2	0	1	2	1	207	1	0	0	121	120	1	1	1	13133.8	2	2.77083	0	0	39.78	0	2	0
1892	2	1	3	1.91	11952	12009.8	349	1808	52.58	51	130	38	43	161	2	0	2	0	1	2	0	215	1	0	0	125	124	2	1	1	1501.22	2	2.54902	0	0	128.385	1	4	0
1893	1	3	3	5	33722.5	35466.9	320.5	1999	34.25	44	114	20	23	67	1	0	2	1	1	2	1	171	0	0	0	131	130	1	2	2	4433.36	2	2.59091	0	0	50.32	1	2	0
1894	2	3	2	1.85	38596.5	41020	434	2077.5	37.99	63	86	19	22	183	1	0	2	0	1	2	0	186	1	0	0	130	129	2	2	1	5127.5	2	1.36508	0	0	106.415	1	3	0
1895	1	1	2	0.68	18568.4	18637.3	423	2109	37.22	54	161	24	23	107	2	0	2	1	2	2	1	239	1	0	0	117	116	2	1	0	2329.66	2	2.98148	0	0	98.57	1	3	0
1896	1	2	1	1.9751	12276.1	12490.5	407.5	2263	36.61	59	170	24	24	91	2	0	2	0	1	2	1	248	1	0	0	127	127	2	1	1	1561.31	2	2.88136	0	0	59.36	1	3	0
1897	2	3	3	5	85149.5	85035	404.5	2295.5	38.84	59	107	21	21	52	2	0	2	1	2	2	0	177	0	0	0	119	118	2	1	2	10629.4	2	1.81356	0	0	98.75	1	3	0
1898	1	3	3	3.6	23504	23869.1	249.5	1393.5	27	40	131	19	27	148	2	1	2	1	1	2	1	200	1	1	0	81	80	0	2	2	2983.63	1	3.275	0	0	51.86	1	1	1
1899	1	1	1	1.41	14486.7	14984.1	272	1374.5	33.04	41	101	22	17	158	2	0	2	1	1	2	2	177	1	0	0	116	115	1	1	1	1873.02	2	2.46341	0	0	94.72	1	2	0
1900	1	3	3	1.31	21121.3	21161.8	380.5	1422	39.96	27	150.61	76	41	611	1	0	2	0	2	2	0	299	1	0	0	131	130	2	1	1	2645.23	2	5.57815	0	0	96.285	1	3	1
1901	2	1	3	5	4997.01	5250.7	647	1577	37.53	45	128	28	28	145	2	0	2	0	1	2	2	202	1	0	0	111	110	3	2	2	656.337	2	2.84444	0	0	61.67	1	3	0
1902	1	4	3	2.68	26539.7	26396.2	437.5	2289	39.87	44	112	50	32	335	1	0	2	1	2	1	2	224	1	1	0	27	27	2	1	1	3299.53	2	2.54545	0	1	110.67	1	3	0
1903	2	5	3	5	106656	108049	481.5	1718.5	25.46	48	114	49	43	133	2	0	2	0	1	2	1	189	0	0	0	119	118	3	1	2	13506.1	1	2.375	0	0	46.915	0	1	0
1904	2	3	2	1.94	25489.9	26579.6	196	1178	44.96	60	83	44	41	93	1	0	2	0	2	1	0	161	0	0	0	133	132	0	2	1	3322.44	2	1.38333	0	1	70.14	1	4	0
1905	2	1	1	2.2616	18907.8	18999.2	311.5	1813	43.5	66	187	44	38	188	2	1	2	0	1	2	0	290	1	0	0	122	120	1	1	1	2374.9	2	2.83333	0	0	101.84	1	4	0
1906	1	3	1	2.75	40574.7	40482.1	406	1379.5	35.71	41	133	21	23	132	1	0	2	0	1	2	0	202	1	1	1	38	37	2	2	1	5060.26	2	3.2439	0	0	76.025	1	3	1
1907	2	3	2	5	88745.8	88626.5	363.5	1827	37.06	45	92	21	17	90	1	1	2	1	1	2	2	156	0	0	0	111	111	2	1	2	11078.3	2	2.04444	0	0	111.52	1	3	0
1908	1	4	3	1.92	11351.3	11505.8	429	2512	25.96	46	85	31	34	83	1	0	2	1	1	2	0	148	0	0	0	123	122	2	2	1	1438.23	1	1.84783	0	0	247.98	1	1	0
1909	1	1	3	5	42095.5	44803.4	691	2406.5	32.65	39	115	25	23	122	1	0	2	1	1	2	0	178	1	0	0	123	122	3	0	2	5600.42	2	2.94872	0	0	63.73	1	2	0
1910	2	3	2	0.44	20853.7	21261.8	238	1796	27.56	61	113	27	26	68	1	0	1	0	1	2	2	189	0	0	0	123	122	0	0	0	2657.73	1	1.85246	0	0	123.39	1	1	0
1911	2	2	3	4.12	24142.1	24882.5	383	1830	26.32	63	153	25	31	94	2	0	2	1	1	2	0	236	1	0	0	132	132	2	1	2	3110.31	1	2.42857	0	0	143.715	1	1	0
1912	1	3	3	2.73	31795	32338.1	182	1403.5	24.04	47	79	13	23	57	1	0	2	0	1	2	1	139	0	1	0	44	42	0	2	1	4042.26	0	1.68085	0	0	67.16	1	0	0
1913	1	3	2	2.1901	17261.5	18467.3	295	1013	29.51	48	80	19	23	98	1	1	2	1	1	2	1	149	0	1	0	43	42	1	2	1	2308.41	1	1.66667	0	0	53.65	1	1	0
1914	2	3	2	1.1835	23870.7	23487.7	316	1731	38.06	38	92	18	21	360	2	0	1	0	2	2	0	201	1	0	0	121	120	1	1	1	2935.96	2	2.42105	0	0	133.99	1	3	0
1915	1	5	3	5	56052.8	55670.4	322	1218	26.31	49	110	26	24	114	1	0	2	1	1	2	1	184	0	0	0	117	117	1	2	2	6958.79	1	2.2449	0	0	57.96	1	1	0
1916	2	1	1	0.97	10352	11967.2	300.5	1242	36.88	75	105	23	25	99	1	0	2	0	1	2	1	200	1	0	0	109	108	1	2	0	1495.9	2	1.4	0	0	85.21	1	3	0
1917	2	4	3	2.43	22553.1	23748.7	193.5	1445.5	41.4	38	108	26	39	103	1	0	2	0	2	2	0	168	1	0	0	118	118	0	1	1	2968.59	2	2.84211	0	0	96.745	1	4	0
1918	1	1	2	2.2309	11334.5	11723.8	717	2187	28.85	50	104	26	23	153	2	0	2	0	1	2	0	187	1	0	0	113	112	3	1	1	1465.47	1	2.08	0	0	150.12	1	1	0
1919	2	1	1	0.51	21182.6	21284.9	513	2526	52.86	45	120	24	16	116	2	0	2	0	2	1	2	188	0	0	0	121	120	3	1	0	2660.61	2	2.66667	0	0	157.39	1	4	0
1920	1	1	1	1.9	38901.2	41403.6	375	2686	32.61	49	154	35	28	104	2	1	2	0	1	2	0	223	1	0	0	119	119	2	0	1	5175.44	2	3.14286	0	0	138.39	1	2	1
1921	2	2	3	5	7307.38	7525.78	317	1552.5	36.82	55	76	31	46	149	1	0	2	1	1	1	0	160	0	0	0	125	124	1	2	2	940.723	2	1.38182	0	0	60.92	1	3	0
1922	1	1	1	1.55	22544.3	23791.1	463	2098.5	28.8	26	116	29	27	297	2	0	2	0	2	2	0	201	1	0	0	124	123	2	0	1	2973.89	1	4.46154	0	0	68.04	1	1	1
1923	1	1	1	1.44	15319.9	15845.9	326.5	1929.5	28.1	62	147	43	32	180	2	0	2	0	2	2	0	248	1	0	0	124	123	1	1	1	1980.74	1	2.37097	0	0	84.73	1	1	0
1924	2	3	1	3.23	46439	46820.4	309	1141	48.2	71	90	31	32	105	1	0	2	0	1	2	0	181	0	0	0	116	115	1	2	2	5852.56	2	1.26761	0	0	57.88	1	4	0
1925	1	2	2	0.98	8135.5	8401.91	605.5	2938	39.3	36	145	14	21	261	1	0	2	0	2	2	1	233	1	0	0	127	127	3	2	0	1050.24	2	4.02778	0	0	145.22	1	3	1
1926	2	1	1	0.39	17473.1	18008.9	129.5	1003	32.85	38	184	13	13	141	2	0	2	0	2	2	0	249	1	1	0	102	101	0	1	0	2251.11	2	4.84211	0	0	57.79	1	2	1
1927	2	3	2	2.75	62085.9	62607.1	142	1586	37.57	47	132	26	21	183	2	1	2	0	2	2	1	219	1	1	0	21	19	0	2	1	7825.89	2	2.80851	0	0	119.68	1	3	0
1928	2	1	3	2.08	6578.32	6774.93	343.5	2583	29.33	42	141	23	28	188	2	0	2	0	1	2	0	225	1	0	0	109	108	2	2	1	846.866	1	3.35714	0	0	130.865	1	1	1
1929	1	3	3	3.91	97552.1	101173	273	2666.5	37.36	36	54	31	29	296	2	0	2	0	2	2	0	151	1	0	0	130	129	1	1	2	12646.6	2	1.5	0	0	135.05	1	3	0
1930	2	3	1	0.91	26933.6	26501.4	678.5	2383.5	41.75	40	94	29	24	201	1	0	2	0	2	2	2	173	1	0	0	111	110	3	1	0	3312.67	2	2.35	0	0	198.465	1	4	0
1931	1	2	2	3.88	6256.35	6461.23	238.5	1481	29.66	30	131	21	25	155	2	0	2	1	2	2	0	191	1	0	0	123	122	0	2	2	807.654	1	4.36667	0	0	158.235	1	1	1
1932	1	3	3	2.49	68055.5	68602.6	213.5	1478.5	36.99	53	118	68	58	154	1	0	1	0	1	1	0	203	1	0	0	122	122	0	1	1	8575.33	2	2.22642	0	1	79.74	1	3	0
1933	2	1	1	1.17	10932.9	11282.2	158.5	1702.5	32.2	61	107	31	48	78	2	0	2	1	2	2	0	185	0	0	0	112	112	0	0	1	1410.27	2	1.7541	0	0	105.98	1	2	0
1934	1	3	3	1.63	53127.7	55095	308	1685	29.1	36	137	19	20	176	2	0	2	1	2	2	0	209	1	0	0	127	126	1	1	1	6886.88	1	3.80556	0	0	151.355	1	1	1
1935	1	2	1	1.35	17322.2	17811.4	381	1821	27.56	33	119	44	28	210	2	0	2	0	2	2	0	194	1	0	0	114	113	2	1	1	2226.43	1	3.60606	0	0	115.925	1	1	1
1936	1	3	2	1.18	26641.9	27028.4	635	2106	29.03	54	174	35	28	51	1	0	2	0	2	2	1	239	1	0	0	124	123	3	1	1	3378.55	1	3.22222	0	0	136.015	1	1	1
1937	1	4	1	0.54	12314.5	13311.9	219.5	1300	33.54	27	120	24	25	155	1	0	2	0	2	2	2	179	1	0	0	123	123	0	0	0	1663.99	2	4.44444	0	0	60.005	1	2	1
1938	1	1	1	0.34	25468.4	25576.6	444.5	1718	35.34	48	147	197	95	144	2	0	2	0	2	2	0	224	1	0	0	117	116	2	0	0	3197.08	2	3.0625	0	0	118.17	1	3	1
1939	2	4	3	1.09	21919.2	22017.8	74	1699	35.02	48	50	16	24	133	2	0	2	1	2	2	0	126	0	0	0	118	117	0	0	1	2752.23	2	1.04167	0	0	152.71	1	3	0
1940	1	3	3	0.91	23308.1	23063.4	273	1738	23.25	24	138	25	19	124	1	0	2	0	2	2	2	187	1	1	0	101	100	1	2	0	2882.92	0	5.75	0	0	145.745	1	0	1
1941	2	3	2	4.08	88745.8	90232.9	718	4092	45.65	51	144	22	23	191	1	0	2	0	2	2	0	233	1	0	0	111	110	3	1	2	11279.1	2	2.82353	0	0	176.57	1	4	0
1942	2	3	1	2.03	26699.3	29419.8	231	1442.5	27.55	46	101	19	28	151	1	0	2	0	1	2	1	178	1	1	0	68	67	0	2	1	3677.47	1	2.19565	0	0	82.945	1	1	0
1943	1	3	2	1.2	19712.4	20406.9	462	2053.5	42.81	42	179	37	24	99	1	0	2	0	2	2	1	243	1	0	0	130	129	2	1	1	2550.87	2	4.2619	0	0	61.975	1	4	1
1944	1	5	3	3.871	99572.4	100373	226.5	993	23.3	35	111	29	23	254	2	0	2	0	1	1	0	196	1	0	0	118	117	0	1	2	12546.6	0	3.17143	0	0	53.04	1	0	1
1945	2	3	3	0.66	71651.8	73837.2	394	1905	30.29	47	71	14	15	97	2	0	2	1	2	2	0	138	0	0	0	128	128	2	0	0	9229.65	2	1.51064	0	0	189.38	1	2	0
1946	1	3	1	1.78	38549.2	38461.2	1239.5	2535	24.98	46	46	33	31	46	1	0	1	0	1	1	1	101	0	0	0	123	122	3	2	1	4807.66	0	1	0	1	101.225	1	0	0
1947	1	4	3	1	8412.93	8527.49	657.5	3309	25.89	38	97	25	21	99	1	1	2	0	2	2	1	156	1	0	0	115	114	3	2	1	1065.94	1	2.55263	0	0	206.69	1	1	0
1948	2	1	3	2.2217	16805.8	16798.2	800	1863.5	30.81	70	163	18	20	156	1	0	2	0	1	1	0	266	1	0	0	109	109	3	0	1	2099.77	2	2.32857	0	1	89.395	1	2	0
1949	2	3	1	2.77	24849.9	26410.5	344.5	1492.5	31.65	51	104	20	26	149	2	0	2	0	1	2	0	185	0	0	0	128	128	2	2	1	3301.31	2	2.03922	0	0	63.58	1	2	0
1950	2	1	1	1.05	11909.6	12274.8	297	1730.5	29.74	31	143	25	24	193	1	0	2	1	1	2	0	213	1	0	0	133	132	1	1	1	1534.35	1	4.6129	0	0	152.405	1	1	1
1951	2	4	3	4.08	13992.5	13875.2	154	987.5	28.94	44	141	24	27	62	1	0	2	0	2	2	0	199	1	0	0	124	122	0	2	2	1734.4	1	3.20455	0	0	87.545	1	1	1
1952	1	1	3	0.78	16499.2	17065.8	467.5	2526	31.46	34	86.04	41	29	469	2	0	2	1	1	2	0	159	1	0	0	129	129	3	1	0	2133.22	2	2.53059	0	0	166.405	1	2	0
1953	1	4	2	2.27	13390.2	13264.9	505	2801.5	46.26	24	92	13	15	102	1	0	2	0	2	1	0	137	1	0	0	123	122	3	2	1	1658.11	2	3.83333	0	0	132.725	1	4	1
1954	2	2	2	1.9593	11014.1	11510.6	288.5	1455	58.03	56	125	35	27	101	1	1	2	0	1	1	2	202	1	0	0	110	109	1	1	1	1438.82	2	2.23214	0	0	59.13	1	4	0
1955	1	3	3	4.23	8107.65	8089.15	212.5	1469	38.16	39	94	30	26	121	1	0	1	1	1	2	0	159	1	0	0	125	124	0	2	2	1011.14	2	2.41026	0	0	79.61	1	3	0
1956	1	3	3	3.09	59047.1	58644.2	519	3025	33.37	41	74	16	17	135	1	0	2	0	1	1	0	143	0	0	0	130	130	3	2	2	7330.52	2	1.80488	0	1	91.145	1	2	0
1957	2	5	3	4.65	61212.8	62691.6	785	3185.5	40.69	37	152	73	134	156	1	0	2	0	1	2	0	220	1	0	0	109	109	3	0	2	7836.45	2	4.10811	0	0	187.17	1	4	1
1958	2	2	3	0.78	13811.7	13878.4	299	2162.5	20.2	48	175	15	20	114	2	0	2	0	1	2	0	247	1	0	0	128	127	1	1	0	1734.8	0	3.64583	0	0	137.405	1	0	1
1959	1	3	1	1.24	33722.5	33645.6	328.5	1439.5	28.26	43	91	23	33	194	1	1	1	0	2	2	1	173	1	1	0	107	107	1	2	1	4205.69	1	2.11628	0	0	105.735	1	1	0
1960	1	1	2	1.5953	12583.4	12630.1	322.5	1884	39.66	39	169	69	43	138	2	0	2	1	2	1	0	238	1	0	0	126	125	1	1	1	1578.76	2	4.33333	0	0	83.005	1	3	1
1961	2	3	3	3.14	65743.4	65836.6	240.5	1931.5	36.75	53	135	21	19	108	2	0	1	0	2	2	1	210	1	0	0	124	124	0	2	2	8229.58	2	2.54717	0	0	82.41	1	3	0
1962	2	2	2	1.45	22081.1	22758.2	619.5	1664.5	32.23	40	120	34	31	111	2	0	2	0	2	2	0	183	0	0	0	127	126	3	1	1	2844.78	2	3	0	0	53.925	1	2	1
1963	1	1	3	5	20746.6	21459.1	372	2537.5	29.87	69	150	56	36	93	2	0	2	1	1	2	0	237	1	0	0	110	108	2	1	2	2682.38	1	2.17391	0	0	225.35	1	1	0
1964	2	3	3	0.05	19106.6	19637.3	209.5	899.5	36.21	31	101	19	26	190	1	1	1	0	2	1	1	168	1	1	1	105	105	0	2	0	2454.67	2	3.25806	0	0	55.035	1	3	1
1965	1	3	3	4.16	59047.1	59368.6	309.5	2297.5	36.22	31	132	24	28	105	1	0	2	0	2	1	0	185	1	0	0	131	129	1	2	2	7421.07	2	4.25806	0	0	101.71	1	3	1
1966	1	3	3	4.8	16005	16515.6	169	1598.5	29.46	38	97	14	19	62	2	0	2	0	2	2	1	148	1	1	0	77	75	0	2	2	2064.44	1	2.55263	0	0	69.375	1	1	0
1967	2	3	3	1.37	25642.4	25977.2	436	2451.5	39.16	58	117	17	21	94	1	0	2	0	2	2	0	194	0	0	0	131	131	2	1	1	3247.15	2	2.01724	0	0	115.405	1	3	0
1968	1	1	1	0.74	31906	33958.5	365.5	2243.5	28.55	39	146	124	60	220	2	0	2	1	1	2	1	231	1	0	0	116	116	2	0	0	4244.81	1	3.74359	0	0	161.475	1	1	1
1969	2	5	1	1.01	21047.3	21141.6	420	1536.5	28.08	77	100	19	28	88	1	0	2	1	1	2	0	195	0	0	0	109	109	2	2	1	2642.7	1	1.2987	0	0	94.58	1	1	0
1970	1	3	3	3.43	18987.4	19593.1	332	1760.5	27.95	51	133	13	17	82	1	0	1	1	2	2	1	201	1	0	0	125	125	1	2	2	2449.13	1	2.60784	0	0	123.575	1	1	0
1971	1	1	1	1.4567	24809	24914.4	743	3683	19.82	45	86	18	35	90	2	0	2	0	2	2	2	151	0	0	0	111	111	3	0	1	3114.3	0	1.91111	0	0	163.68	1	0	0
1972	2	3	2	2.31	73200.6	74633	191.5	1438.5	31.56	31	60	52	43	355	1	0	2	1	2	1	2	161	1	0	0	111	110	0	0	1	9329.12	2	1.93548	0	1	116.785	1	2	0
1973	2	3	3	1.23	22549.6	23407.6	451.5	3285.5	31.64	43	122	59	52	107	2	0	2	0	1	2	1	186	0	0	0	111	110	2	0	1	2925.94	2	2.83721	0	0	195.45	1	2	0
1974	2	1	3	0.92	11306.9	11361.5	762.5	2259.5	30	45	154	22	23	315	1	0	2	0	2	1	0	262	1	0	0	116	116	3	1	0	1420.19	2	3.42222	0	1	118.48	1	2	1
1975	2	3	2	0.93	30183.5	30205.2	141	1033.5	44.04	50	82	19	28	148	2	0	2	1	2	2	2	162	0	0	0	130	129	0	0	0	3775.65	2	1.64	0	0	60.615	1	4	0
1976	1	2	1	3.82	8135.5	8401.91	395.5	2275.5	28.2	30	79	21	24	166	1	0	2	1	1	2	1	144	1	0	0	127	127	2	2	2	1050.24	1	2.63333	0	0	179.24	1	1	0
1977	1	2	3	4.62	21126.6	21216.3	565.5	2974.5	31.84	48	121	21	21	139	2	0	2	1	2	2	0	198	0	0	0	125	124	3	0	2	2652.04	2	2.52083	0	0	151.145	1	2	0
1978	1	1	1	1.0439	23372.2	23458.9	515	2566	29.51	38	122	32	24	144	2	0	2	0	2	2	0	190	1	0	0	121	119	3	1	1	2932.36	1	3.21053	0	0	23.26	0	1	1
1979	2	3	1	0.86	23531.5	23499.8	130	1444.5	22.51	36	80.58	39	50	454	2	0	2	0	2	1	2	125	1	0	0	132	131	0	1	0	2937.48	0	2.23833	0	1	253.295	1	0	0
1980	1	2	3	4.16	14982.7	15686	344.5	1948.5	29.69	44	133	25	22	81	2	0	2	0	2	2	1	193	1	0	0	128	126	2	1	2	1960.75	1	3.02273	0	0	104.885	1	1	1
1981	1	1	1	1.09	22971.2	23273	361.5	2024.5	33.82	30	116	29	27	54	2	0	2	0	2	1	1	157	1	0	0	118	117	2	1	1	2909.12	2	3.86667	0	0	127.745	1	2	1
1982	2	4	1	0.96	27045.2	28703.7	648	2251	43.48	44	132	23	18	115	1	0	1	0	2	2	2	200	1	0	0	113	112	3	1	0	3587.96	2	3	0	0	149.955	1	4	1
1983	1	1	1	2.31	12299.7	13543.7	778	3266	28.47	46	76	20	25	39	2	0	2	1	2	2	0	131	0	0	0	116	115	3	0	1	1692.96	1	1.65217	0	0	170.515	1	1	0
1984	1	3	3	5	28639.6	31357	521	2316	32.57	40	148	19	31	113	1	0	2	0	1	2	0	211	1	0	0	117	116	3	2	2	3919.62	2	3.7	0	0	186.05	1	2	1
1985	2	1	1	4.66	8895.76	9953.93	330.5	2183	37	74	115	22	29	172	1	0	2	0	1	1	0	225	1	0	0	111	110	1	2	2	1244.24	2	1.55405	0	1	123.695	1	3	0
1986	1	3	1	0.75	17264.1	17571.9	567	3091	26.96	27	98	16	18	295	2	0	2	0	2	2	2	187	1	0	0	123	122	3	0	0	2196.49	1	3.62963	0	0	213.245	1	1	1
1987	2	2	3	1.7536	16704.5	16785.2	329.5	1759.5	39.06	40	115	19	20	205	2	0	2	0	1	1	2	198	1	0	0	113	112	1	1	1	2098.15	2	2.875	0	0	87.515	1	3	0
1988	2	3	3	5	37776.8	38826.2	292.5	1702	31.64	55	147	18	17	276	1	0	1	0	2	2	0	257	1	1	1	106	106	1	2	2	4853.28	2	2.67273	0	0	99.075	1	2	0
1989	1	1	1	0.54	14486.7	14984.1	189.5	1401	28.9	44	112	38	26	142	2	0	2	0	2	2	2	186	0	0	0	116	115	0	1	0	1873.02	1	2.54545	0	0	46.5	0	1	0
1990	1	1	2	4.37	22276.5	23709.5	296.5	1239	31.28	31	104	31	28	161	1	0	2	0	2	2	0	165	1	0	0	112	111	1	0	2	2963.68	2	3.35484	0	0	55.025	1	2	1
1991	2	4	1	0.54	20884	21176.7	123	2009	48.97	43	145	29	31	76	2	0	2	1	1	2	2	204	1	0	0	123	123	0	0	0	2647.09	2	3.37209	0	0	173.36	1	4	1
1992	1	1	3	1.05	26826	26591.2	1062.5	3645.5	35.57	38	144	24	26	84	1	0	2	1	1	2	2	200	1	0	0	131	130	3	0	1	3323.91	2	3.78947	0	0	70.15	1	3	1
1993	1	1	1	1.22	19113.1	19769.4	646	3770	33.51	33	146	25	22	291	1	0	2	1	2	2	0	238	1	0	0	119	119	3	1	1	2471.18	2	4.42424	0	0	267.17	1	2	1
1994	2	1	1	2.08	10638.8	12000.1	464	1680.5	24.54	45	115.15	34	31	401	1	0	2	0	1	2	0	204	1	1	0	77	76	2	2	1	1500.01	0	2.55889	0	0	140.605	1	0	0
1995	1	2	3	5	8135.5	8401.91	317.5	1966.5	36.62	49	62	25	22	75	1	0	2	1	2	1	1	127	0	0	0	127	126	1	2	2	1050.24	2	1.26531	0	1	87.95	1	3	0
1996	2	2	1	1.74433	24471.4	24353.7	453.5	2101	26.54	42	101	207	115	160	2	0	2	0	1	2	0	176	1	0	0	124	123	2	0	1	3044.21	1	2.40476	0	0	140.155	1	1	0
1997	2	3	2	0.55	13957.8	14191.7	340.5	2365.5	54.27	42	148	15	18	194	2	0	2	0	2	2	2	227	1	0	0	121	121	1	1	0	1773.96	2	3.52381	0	0	120.13	1	4	1
1998	1	2	2	1.85	12752	13280.7	435	1891.5	33.38	32	56	18	17	55	1	1	2	1	2	2	2	100	1	1	1	79	78	2	2	1	1660.09	2	1.75	0	0	121.08	1	2	0
1999	2	1	1	0.58	17662.9	18108.8	360.5	2685	34.18	36	101	21	18	133	2	0	2	0	2	2	1	164	1	0	0	113	112	2	0	0	2263.61	2	2.80556	0	0	178.53	1	2	0
[truncated: 1,267 more rows]
